# Supplementary material for: Causal relationship between gut microbiota and differentiated thyroid cancer: a two-sample Mendelian randomization study
Source: Front Oncol. 2024 Apr 26;14:1375525. doi: 10.3389/fonc.2024.1375525 (PMC11082393; doi:10.3389/fonc.2024.1375525)
Supplement: Supplementary Table 1 — Results of the pleiotropy test. [file Table_1.xlsx]

## Sheet: Sheet1
	id.exposure	id.outcome	outcome	exposure	egger_intercept	se	pval
1	ebi-a-GCST90016908	ieu-a-1082	Thyroid cancer || id:ieu-a-1082	Gut microbiota abundance (class Actinobacteria id.419) || id:ebi-a-GCST90016908	-0.0489531	0.134234	0.726115
2	ebi-a-GCST90016909	ieu-a-1082	Thyroid cancer || id:ieu-a-1082	Gut microbiota abundance (class Alphaproteobacteria id.2379) || id:ebi-a-GCST90016909	NA	NA	NA
3	ebi-a-GCST90016910	ieu-a-1082	Thyroid cancer || id:ieu-a-1082	Gut microbiota abundance (class Bacilli id.1673) || id:ebi-a-GCST90016910	0.0695415	0.320066	0.848147
4	ebi-a-GCST90016911	ieu-a-1082	Thyroid cancer || id:ieu-a-1082	Gut microbiota abundance (class Bacteroidia id.912) || id:ebi-a-GCST90016911	NA	NA	NA
5	ebi-a-GCST90016912	ieu-a-1082	Thyroid cancer || id:ieu-a-1082	Gut microbiota abundance (class Betaproteobacteria id.2867) || id:ebi-a-GCST90016912	-0.344862	0.428482	0.50538
6	ebi-a-GCST90016913	ieu-a-1082	Thyroid cancer || id:ieu-a-1082	Gut microbiota abundance (class Clostridia id.1859) || id:ebi-a-GCST90016913	-0.246905	0.205779	0.316311
7	ebi-a-GCST90016914	ieu-a-1082	Thyroid cancer || id:ieu-a-1082	Gut microbiota abundance (class Coriobacteriia id.809) || id:ebi-a-GCST90016914	0.183885	0.695427	0.835432
8	ebi-a-GCST90016915	ieu-a-1082	Thyroid cancer || id:ieu-a-1082	Gut microbiota abundance (class Deltaproteobacteria id.3087) || id:ebi-a-GCST90016915	0.142048	0.247765	0.587258
9	ebi-a-GCST90016916	ieu-a-1082	Thyroid cancer || id:ieu-a-1082	Gut microbiota abundance (class Erysipelotrichia id.2147) || id:ebi-a-GCST90016916	0.157726	0.288185	0.639079
10	ebi-a-GCST90016917	ieu-a-1082	Thyroid cancer || id:ieu-a-1082	Gut microbiota abundance (class Gammaproteobacteria id.3303) || id:ebi-a-GCST90016917	NA	NA	NA
11	ebi-a-GCST90016918	ieu-a-1082	Thyroid cancer || id:ieu-a-1082	Gut microbiota abundance (class Lentisphaeria id.2250) || id:ebi-a-GCST90016918	-0.245903	0.359927	0.543513
12	ebi-a-GCST90016919	ieu-a-1082	Thyroid cancer || id:ieu-a-1082	Gut microbiota abundance (class Melainabacteria id.1589) || id:ebi-a-GCST90016919	NA	NA	NA
13	ebi-a-GCST90016920	ieu-a-1082	Thyroid cancer || id:ieu-a-1082	Gut microbiota abundance (class Methanobacteria id.119) || id:ebi-a-GCST90016920	-0.0344169	0.213972	0.898471
14	ebi-a-GCST90016921	ieu-a-1082	Thyroid cancer || id:ieu-a-1082	Gut microbiota abundance (class Mollicutes id.3920) || id:ebi-a-GCST90016921	-0.481666	0.454615	0.481612
15	ebi-a-GCST90016922	ieu-a-1082	Thyroid cancer || id:ieu-a-1082	Gut microbiota abundance (class Negativicutes id.2164) || id:ebi-a-GCST90016922	-0.205373	0.533491	0.766058
16	ebi-a-GCST90016923	ieu-a-1082	Thyroid cancer || id:ieu-a-1082	Gut microbiota abundance (class Verrucomicrobiae id.4029) || id:ebi-a-GCST90016923	0.083222	0.585064	0.899923
17	ebi-a-GCST90016924	ieu-a-1082	Thyroid cancer || id:ieu-a-1082	Gut microbiota abundance (family Acidaminococcaceae id.2166) || id:ebi-a-GCST90016924	-0.0296924	0.212547	0.911637
18	ebi-a-GCST90016926	ieu-a-1082	Thyroid cancer || id:ieu-a-1082	Gut microbiota abundance (family Alcaligenaceae id.2875) || id:ebi-a-GCST90016926	0.176877	0.324266	0.614422
19	ebi-a-GCST90016927	ieu-a-1082	Thyroid cancer || id:ieu-a-1082	Gut microbiota abundance (family Bacteroidaceae id.917) || id:ebi-a-GCST90016927	-0.239002	0.300031	0.509226
20	ebi-a-GCST90016928	ieu-a-1082	Thyroid cancer || id:ieu-a-1082	Gut microbiota abundance (family Bacteroidales S24 7group id.11173) || id:ebi-a-GCST90016928	0.451541	0.326253	0.300563
21	ebi-a-GCST90016929	ieu-a-1082	Thyroid cancer || id:ieu-a-1082	Gut microbiota abundance (family Bifidobacteriaceae id.433) || id:ebi-a-GCST90016929	-0.136687	0.104713	0.228065
22	ebi-a-GCST90016931	ieu-a-1082	Thyroid cancer || id:ieu-a-1082	Gut microbiota abundance (family Clostridiaceae1 id.1869) || id:ebi-a-GCST90016931	-0.0168265	0.192917	0.935991
23	ebi-a-GCST90016932	ieu-a-1082	Thyroid cancer || id:ieu-a-1082	Gut microbiota abundance (family Clostridiales vadin BB60 group id.11286) || id:ebi-a-GCST90016932	0.103095	0.0945081	0.317192
24	ebi-a-GCST90016933	ieu-a-1082	Thyroid cancer || id:ieu-a-1082	Gut microbiota abundance (family Coriobacteriaceae id.811) || id:ebi-a-GCST90016933	0.183885	0.695427	0.835432
25	ebi-a-GCST90016934	ieu-a-1082	Thyroid cancer || id:ieu-a-1082	Gut microbiota abundance (family Defluviitaleaceae id.1924) || id:ebi-a-GCST90016934	0.207206	0.303442	0.543706
26	ebi-a-GCST90016935	ieu-a-1082	Thyroid cancer || id:ieu-a-1082	Gut microbiota abundance (family Desulfovibrionaceae id.3169) || id:ebi-a-GCST90016935	0.230291	0.305164	0.492455
27	ebi-a-GCST90016936	ieu-a-1082	Thyroid cancer || id:ieu-a-1082	Gut microbiota abundance (family Enterobacteriaceae id.3469) || id:ebi-a-GCST90016936	NA	NA	NA
28	ebi-a-GCST90016937	ieu-a-1082	Thyroid cancer || id:ieu-a-1082	Gut microbiota abundance (family Erysipelotrichaceae id.2149) || id:ebi-a-GCST90016937	0.157726	0.288185	0.639079
29	ebi-a-GCST90016938	ieu-a-1082	Thyroid cancer || id:ieu-a-1082	Gut microbiota abundance (family Family XI id.1936) || id:ebi-a-GCST90016938	0.27656	0.239241	0.312029
30	ebi-a-GCST90016939	ieu-a-1082	Thyroid cancer || id:ieu-a-1082	Gut microbiota abundance (family Family XIII id.1957) || id:ebi-a-GCST90016939	0.210425	0.198261	0.399749
31	ebi-a-GCST90016940	ieu-a-1082	Thyroid cancer || id:ieu-a-1082	Gut microbiota abundance (family Lachnospiraceae id.1987) || id:ebi-a-GCST90016940	0.0390857	0.101587	0.713692
32	ebi-a-GCST90016941	ieu-a-1082	Thyroid cancer || id:ieu-a-1082	Gut microbiota abundance (family Lactobacillaceae id.1836) || id:ebi-a-GCST90016941	-0.154224	0.413787	0.772876
33	ebi-a-GCST90016942	ieu-a-1082	Thyroid cancer || id:ieu-a-1082	Gut microbiota abundance (family Methanobacteriaceae id.121) || id:ebi-a-GCST90016942	-0.0344169	0.213972	0.898471
34	ebi-a-GCST90016943	ieu-a-1082	Thyroid cancer || id:ieu-a-1082	Gut microbiota abundance (family Oxalobacteraceae id.2966) || id:ebi-a-GCST90016943	-0.106646	0.28972	0.748107
35	ebi-a-GCST90016944	ieu-a-1082	Thyroid cancer || id:ieu-a-1082	Gut microbiota abundance (family Pasteurellaceae id.3689) || id:ebi-a-GCST90016944	-0.739539	0.407854	0.320852
36	ebi-a-GCST90016946	ieu-a-1082	Thyroid cancer || id:ieu-a-1082	Gut microbiota abundance (family Peptostreptococcaceae id.2042) || id:ebi-a-GCST90016946	-0.725355	0.706372	0.491559
37	ebi-a-GCST90016947	ieu-a-1082	Thyroid cancer || id:ieu-a-1082	Gut microbiota abundance (family Porphyromonadaceae id.943) || id:ebi-a-GCST90016947	0.190967	0.236293	0.503834
38	ebi-a-GCST90016948	ieu-a-1082	Thyroid cancer || id:ieu-a-1082	Gut microbiota abundance (family Prevotellaceae id.960) || id:ebi-a-GCST90016948	-0.0727866	0.205357	0.735134
39	ebi-a-GCST90016949	ieu-a-1082	Thyroid cancer || id:ieu-a-1082	Gut microbiota abundance (family Rhodospirillaceae id.2717) || id:ebi-a-GCST90016949	-0.46965	0.353506	0.254723
40	ebi-a-GCST90016950	ieu-a-1082	Thyroid cancer || id:ieu-a-1082	Gut microbiota abundance (family Rikenellaceae id.967) || id:ebi-a-GCST90016950	-0.0151893	0.117608	0.901458
41	ebi-a-GCST90016951	ieu-a-1082	Thyroid cancer || id:ieu-a-1082	Gut microbiota abundance (family Ruminococcaceae id.2050) || id:ebi-a-GCST90016951	NA	NA	NA
42	ebi-a-GCST90016952	ieu-a-1082	Thyroid cancer || id:ieu-a-1082	Gut microbiota abundance (family Streptococcaceae id.1850) || id:ebi-a-GCST90016952	-0.010728	0.340726	0.977742
43	ebi-a-GCST90016953	ieu-a-1082	Thyroid cancer || id:ieu-a-1082	Gut microbiota abundance (unknown family id.1000001214) || id:ebi-a-GCST90016953	-1.31816	1.34196	0.505695
44	ebi-a-GCST90016954	ieu-a-1082	Thyroid cancer || id:ieu-a-1082	Gut microbiota abundance (unknown family id.1000005471) || id:ebi-a-GCST90016954	-0.0195324	0.266893	0.943707
45	ebi-a-GCST90016955	ieu-a-1082	Thyroid cancer || id:ieu-a-1082	Gut microbiota abundance (unknown family id.1000006161) || id:ebi-a-GCST90016955	-0.257165	0.173005	0.197304
46	ebi-a-GCST90016956	ieu-a-1082	Thyroid cancer || id:ieu-a-1082	Gut microbiota abundance (family Veillonellaceae id.2172) || id:ebi-a-GCST90016956	0.0673237	0.168302	0.701069
47	ebi-a-GCST90016957	ieu-a-1082	Thyroid cancer || id:ieu-a-1082	Gut microbiota abundance (family Verrucomicrobiaceae id.4036) || id:ebi-a-GCST90016957	0.0827717	0.583815	0.900248
48	ebi-a-GCST90016958	ieu-a-1082	Thyroid cancer || id:ieu-a-1082	Gut microbiota abundance (family Victivallaceae id.2255) || id:ebi-a-GCST90016958	0.140284	0.375887	0.772601
49	ebi-a-GCST90016960	ieu-a-1082	Thyroid cancer || id:ieu-a-1082	Gut microbiota abundance (genus Adlercreutzia id.812) || id:ebi-a-GCST90016960	0.327383	0.618627	0.690131
50	ebi-a-GCST90016961	ieu-a-1082	Thyroid cancer || id:ieu-a-1082	Gut microbiota abundance (genus Akkermansia id.4037) || id:ebi-a-GCST90016961	0.098042	0.578758	0.881066
51	ebi-a-GCST90016962	ieu-a-1082	Thyroid cancer || id:ieu-a-1082	Gut microbiota abundance (genus Alistipes id.968) || id:ebi-a-GCST90016962	0.119668	0.162443	0.482359
52	ebi-a-GCST90016963	ieu-a-1082	Thyroid cancer || id:ieu-a-1082	Gut microbiota abundance (genus Allisonella id.2174) || id:ebi-a-GCST90016963	-0.108863	0.65571	0.878697
53	ebi-a-GCST90016964	ieu-a-1082	Thyroid cancer || id:ieu-a-1082	Gut microbiota abundance (genus Alloprevotella id.961) || id:ebi-a-GCST90016964	NA	NA	NA
54	ebi-a-GCST90016965	ieu-a-1082	Thyroid cancer || id:ieu-a-1082	Gut microbiota abundance (genus Anaerofilum id.2053) || id:ebi-a-GCST90016965	0.246079	0.427021	0.595306
55	ebi-a-GCST90016966	ieu-a-1082	Thyroid cancer || id:ieu-a-1082	Gut microbiota abundance (genus Anaerostipes id.1991) || id:ebi-a-GCST90016966	0.0998271	0.21412	0.672824
56	ebi-a-GCST90016967	ieu-a-1082	Thyroid cancer || id:ieu-a-1082	Gut microbiota abundance (genus Anaerotruncus id.2054) || id:ebi-a-GCST90016967	-0.13027	0.252743	0.657573
57	ebi-a-GCST90016968	ieu-a-1082	Thyroid cancer || id:ieu-a-1082	Gut microbiota abundance (genus Bacteroides id.918) || id:ebi-a-GCST90016968	-0.239002	0.300031	0.509226
58	ebi-a-GCST90016969	ieu-a-1082	Thyroid cancer || id:ieu-a-1082	Gut microbiota abundance (genus Barnesiella id.944) || id:ebi-a-GCST90016969	-0.515456	0.624888	0.560906
59	ebi-a-GCST90016970	ieu-a-1082	Thyroid cancer || id:ieu-a-1082	Gut microbiota abundance (genus Bifidobacterium id.436) || id:ebi-a-GCST90016970	-0.149471	0.139513	0.332966
60	ebi-a-GCST90016971	ieu-a-1082	Thyroid cancer || id:ieu-a-1082	Gut microbiota abundance (genus Bilophila id.3170) || id:ebi-a-GCST90016971	0.223519	0.311884	0.513193
61	ebi-a-GCST90016973	ieu-a-1082	Thyroid cancer || id:ieu-a-1082	Gut microbiota abundance (genus Butyricicoccus id.2055) || id:ebi-a-GCST90016973	0.0771084	0.241265	0.770234
62	ebi-a-GCST90016974	ieu-a-1082	Thyroid cancer || id:ieu-a-1082	Gut microbiota abundance (genus Butyricimonas id.945) || id:ebi-a-GCST90016974	0.209939	0.163777	0.328415
63	ebi-a-GCST90016975	ieu-a-1082	Thyroid cancer || id:ieu-a-1082	Gut microbiota abundance (genus Butyrivibrio id.1993) || id:ebi-a-GCST90016975	0.751127	0.404877	0.122726
64	ebi-a-GCST90016976	ieu-a-1082	Thyroid cancer || id:ieu-a-1082	Gut microbiota abundance (genus Candidatus Soleaferrea id.11350) || id:ebi-a-GCST90016976	-0.121848	0.174887	0.524342
65	ebi-a-GCST90016977	ieu-a-1082	Thyroid cancer || id:ieu-a-1082	Gut microbiota abundance (genus Catenibacterium id.2153) || id:ebi-a-GCST90016977	-0.055023	0.637919	0.945225
66	ebi-a-GCST90016978	ieu-a-1082	Thyroid cancer || id:ieu-a-1082	Gut microbiota abundance (genus Christensenellaceae R 7group id.11283) || id:ebi-a-GCST90016978	0.0691108	0.208513	0.796249
67	ebi-a-GCST90016979	ieu-a-1082	Thyroid cancer || id:ieu-a-1082	Gut microbiota abundance (genus Clostridium innocuum group id.14397) || id:ebi-a-GCST90016979	NA	NA	NA
68	ebi-a-GCST90016981	ieu-a-1082	Thyroid cancer || id:ieu-a-1082	Gut microbiota abundance (genus Collinsella id.815) || id:ebi-a-GCST90016981	NA	NA	NA
69	ebi-a-GCST90016982	ieu-a-1082	Thyroid cancer || id:ieu-a-1082	Gut microbiota abundance (genus Coprobacter id.949) || id:ebi-a-GCST90016982	NA	NA	NA
70	ebi-a-GCST90016983	ieu-a-1082	Thyroid cancer || id:ieu-a-1082	Gut microbiota abundance (genus Coprococcus1 id.11301) || id:ebi-a-GCST90016983	0.147724	0.110477	0.312971
71	ebi-a-GCST90016984	ieu-a-1082	Thyroid cancer || id:ieu-a-1082	Gut microbiota abundance (genus Coprococcus2 id.11302) || id:ebi-a-GCST90016984	0.239929	0.279318	0.453509
72	ebi-a-GCST90016985	ieu-a-1082	Thyroid cancer || id:ieu-a-1082	Gut microbiota abundance (genus Coprococcus3 id.11303) || id:ebi-a-GCST90016985	-0.025326	0.15147	0.894532
73	ebi-a-GCST90016986	ieu-a-1082	Thyroid cancer || id:ieu-a-1082	Gut microbiota abundance (genus Defluviitaleaceae UCG011 id.11287) || id:ebi-a-GCST90016986	2.11085	0.903455	0.257457
74	ebi-a-GCST90016987	ieu-a-1082	Thyroid cancer || id:ieu-a-1082	Gut microbiota abundance (genus Desulfovibrio id.3173) || id:ebi-a-GCST90016987	-0.10493	0.134173	0.469583
75	ebi-a-GCST90016988	ieu-a-1082	Thyroid cancer || id:ieu-a-1082	Gut microbiota abundance (genus Dialister id.2183) || id:ebi-a-GCST90016988	-1.39593	1.00924	0.30079
76	ebi-a-GCST90016989	ieu-a-1082	Thyroid cancer || id:ieu-a-1082	Gut microbiota abundance (genus Dorea id.1997) || id:ebi-a-GCST90016989	0.679528	1.17033	0.602231
77	ebi-a-GCST90016990	ieu-a-1082	Thyroid cancer || id:ieu-a-1082	Gut microbiota abundance (genus Eggerthella id.819) || id:ebi-a-GCST90016990	0.523187	0.507443	0.490276
78	ebi-a-GCST90016991	ieu-a-1082	Thyroid cancer || id:ieu-a-1082	Gut microbiota abundance (genus Eisenbergiella id.11304) || id:ebi-a-GCST90016991	0.0997827	0.385005	0.804165
79	ebi-a-GCST90016992	ieu-a-1082	Thyroid cancer || id:ieu-a-1082	Gut microbiota abundance (genus Enterorhabdus id.820) || id:ebi-a-GCST90016992	NA	NA	NA
80	ebi-a-GCST90016993	ieu-a-1082	Thyroid cancer || id:ieu-a-1082	Gut microbiota abundance (genus Erysipelatoclostridium id.11381) || id:ebi-a-GCST90016993	-0.214254	0.147445	0.205925
81	ebi-a-GCST90016995	ieu-a-1082	Thyroid cancer || id:ieu-a-1082	Gut microbiota abundance (genus Escherichia Shigella id.3504) || id:ebi-a-GCST90016995	0.0298935	0.238669	0.920676
82	ebi-a-GCST90016996	ieu-a-1082	Thyroid cancer || id:ieu-a-1082	Gut microbiota abundance (genus Eubacterium brachy group id.11296) || id:ebi-a-GCST90016996	0.434461	0.270179	0.20619
83	ebi-a-GCST90016997	ieu-a-1082	Thyroid cancer || id:ieu-a-1082	Gut microbiota abundance (genus Eubacterium coprostanoligenes group id.11375) || id:ebi-a-GCST90016997	-0.167733	0.152214	0.320676
84	ebi-a-GCST90016999	ieu-a-1082	Thyroid cancer || id:ieu-a-1082	Gut microbiota abundance (genus Eubacterium fissicatena group id.14373) || id:ebi-a-GCST90016999	-0.1689	0.556699	0.79024
85	ebi-a-GCST90017000	ieu-a-1082	Thyroid cancer || id:ieu-a-1082	Gut microbiota abundance (genus Eubacterium hallii group id.11338) || id:ebi-a-GCST90017000	-0.0100637	0.120108	0.93725
86	ebi-a-GCST90017001	ieu-a-1082	Thyroid cancer || id:ieu-a-1082	Gut microbiota abundance (genus Eubacterium nodatum group id.11297) || id:ebi-a-GCST90017001	0.23177	0.255694	0.531219
87	ebi-a-GCST90017004	ieu-a-1082	Thyroid cancer || id:ieu-a-1082	Gut microbiota abundance (genus Eubacterium ruminantium group id.11340) || id:ebi-a-GCST90017004	0.110248	0.485069	0.834812
88	ebi-a-GCST90017005	ieu-a-1082	Thyroid cancer || id:ieu-a-1082	Gut microbiota abundance (genus Eubacterium ventriosum group id.11341) || id:ebi-a-GCST90017005	0.212025	0.230301	0.392749
89	ebi-a-GCST90017006	ieu-a-1082	Thyroid cancer || id:ieu-a-1082	Gut microbiota abundance (genus Eubacterium xylanophilum group id.14375) || id:ebi-a-GCST90017006	0.133597	0.494456	0.832003
90	ebi-a-GCST90017008	ieu-a-1082	Thyroid cancer || id:ieu-a-1082	Gut microbiota abundance (genus Family XIII AD3011 group id.11293) || id:ebi-a-GCST90017008	-0.118272	1.17323	0.928898
91	ebi-a-GCST90017009	ieu-a-1082	Thyroid cancer || id:ieu-a-1082	Gut microbiota abundance (genus Family XIII UCG001 id.11294) || id:ebi-a-GCST90017009	-0.690642	0.646719	0.479099
92	ebi-a-GCST90017010	ieu-a-1082	Thyroid cancer || id:ieu-a-1082	Gut microbiota abundance (genus Flavonifractor id.2059) || id:ebi-a-GCST90017010	NA	NA	NA
93	ebi-a-GCST90017011	ieu-a-1082	Thyroid cancer || id:ieu-a-1082	Gut microbiota abundance (genus Fusicatenibacter id.11305) || id:ebi-a-GCST90017011	-0.356969	0.125275	0.0214965
94	ebi-a-GCST90017012	ieu-a-1082	Thyroid cancer || id:ieu-a-1082	Gut microbiota abundance (genus Gordonibacter id.821) || id:ebi-a-GCST90017012	-0.436573	0.252156	0.181817
95	ebi-a-GCST90017013	ieu-a-1082	Thyroid cancer || id:ieu-a-1082	Gut microbiota abundance (genus Haemophilus id.3698) || id:ebi-a-GCST90017013	-0.629861	0.395375	0.356858
96	ebi-a-GCST90017015	ieu-a-1082	Thyroid cancer || id:ieu-a-1082	Gut microbiota abundance (genus Holdemania id.2157) || id:ebi-a-GCST90017015	-0.00257076	0.14529	0.986567
97	ebi-a-GCST90017016	ieu-a-1082	Thyroid cancer || id:ieu-a-1082	Gut microbiota abundance (genus Howardella id.2000) || id:ebi-a-GCST90017016	0.672866	0.308224	0.160721
98	ebi-a-GCST90017017	ieu-a-1082	Thyroid cancer || id:ieu-a-1082	Gut microbiota abundance (genus Hungatella id.11306) || id:ebi-a-GCST90017017	-3.43153	1.99616	0.335412
99	ebi-a-GCST90017018	ieu-a-1082	Thyroid cancer || id:ieu-a-1082	Gut microbiota abundance (genus Intestinibacter id.11345) || id:ebi-a-GCST90017018	0.0594703	0.183156	0.756432
100	ebi-a-GCST90017019	ieu-a-1082	Thyroid cancer || id:ieu-a-1082	Gut microbiota abundance (genus Intestinimonas id.2062) || id:ebi-a-GCST90017019	-0.047702	0.356384	0.898742
101	ebi-a-GCST90017020	ieu-a-1082	Thyroid cancer || id:ieu-a-1082	Gut microbiota abundance (genus Lachnoclostridium id.11308) || id:ebi-a-GCST90017020	-0.00909478	0.230027	0.970946
102	ebi-a-GCST90017021	ieu-a-1082	Thyroid cancer || id:ieu-a-1082	Gut microbiota abundance (genus Lachnospiraceae FCS020 group id.11314) || id:ebi-a-GCST90017021	-0.492941	0.193487	0.0436272
103	ebi-a-GCST90017022	ieu-a-1082	Thyroid cancer || id:ieu-a-1082	Gut microbiota abundance (genus Lachnospiraceae NC2004 group id.11316) || id:ebi-a-GCST90017022	-0.0850231	0.221158	0.737676
104	ebi-a-GCST90017024	ieu-a-1082	Thyroid cancer || id:ieu-a-1082	Gut microbiota abundance (genus Lachnospiraceae NK4A136 group id.11319) || id:ebi-a-GCST90017024	0.0423162	0.193899	0.847487
105	ebi-a-GCST90017025	ieu-a-1082	Thyroid cancer || id:ieu-a-1082	Gut microbiota abundance (genus Lachnospiraceae UCG001 id.11321) || id:ebi-a-GCST90017025	0.859407	0.441759	0.109309
106	ebi-a-GCST90017026	ieu-a-1082	Thyroid cancer || id:ieu-a-1082	Gut microbiota abundance (genus Lachnospiraceae UCG004 id.11324) || id:ebi-a-GCST90017026	-0.0316075	0.181971	0.870541
107	ebi-a-GCST90017027	ieu-a-1082	Thyroid cancer || id:ieu-a-1082	Gut microbiota abundance (genus Lachnospiraceae UCG008 id.11328) || id:ebi-a-GCST90017027	-0.280263	0.470098	0.593043
108	ebi-a-GCST90017028	ieu-a-1082	Thyroid cancer || id:ieu-a-1082	Gut microbiota abundance (genus Lachnospiraceae UCG010 id.11330) || id:ebi-a-GCST90017028	-0.510498	0.434489	0.448904
109	ebi-a-GCST90017030	ieu-a-1082	Thyroid cancer || id:ieu-a-1082	Gut microbiota abundance (genus Lactobacillus id.1837) || id:ebi-a-GCST90017030	-0.649269	0.285566	0.150863
110	ebi-a-GCST90017031	ieu-a-1082	Thyroid cancer || id:ieu-a-1082	Gut microbiota abundance (genus Lactococcus id.1851) || id:ebi-a-GCST90017031	-0.148046	0.275955	0.620071
111	ebi-a-GCST90017032	ieu-a-1082	Thyroid cancer || id:ieu-a-1082	Gut microbiota abundance (genus Marvinbryantia id.2005) || id:ebi-a-GCST90017032	-0.289498	0.409765	0.553094
112	ebi-a-GCST90017033	ieu-a-1082	Thyroid cancer || id:ieu-a-1082	Gut microbiota abundance (genus Methanobrevibacter id.123) || id:ebi-a-GCST90017033	-0.199226	0.277543	0.547391
113	ebi-a-GCST90017035	ieu-a-1082	Thyroid cancer || id:ieu-a-1082	Gut microbiota abundance (genus Olsenella id.822) || id:ebi-a-GCST90017035	-0.11417	0.132547	0.428407
114	ebi-a-GCST90017036	ieu-a-1082	Thyroid cancer || id:ieu-a-1082	Gut microbiota abundance (genus Oscillibacter id.2063) || id:ebi-a-GCST90017036	0.187934	0.128001	0.201976
115	ebi-a-GCST90017038	ieu-a-1082	Thyroid cancer || id:ieu-a-1082	Gut microbiota abundance (genus Oxalobacter id.2978) || id:ebi-a-GCST90017038	NA	NA	NA
116	ebi-a-GCST90017039	ieu-a-1082	Thyroid cancer || id:ieu-a-1082	Gut microbiota abundance (genus Parabacteroides id.954) || id:ebi-a-GCST90017039	-0.344958	0.740656	0.722516
117	ebi-a-GCST90017040	ieu-a-1082	Thyroid cancer || id:ieu-a-1082	Gut microbiota abundance (genus Paraprevotella id.962) || id:ebi-a-GCST90017040	-0.29882	0.241597	0.271064
118	ebi-a-GCST90017041	ieu-a-1082	Thyroid cancer || id:ieu-a-1082	Gut microbiota abundance (genus Parasutterella id.2892) || id:ebi-a-GCST90017041	0.00188344	0.518903	0.997193
119	ebi-a-GCST90017042	ieu-a-1082	Thyroid cancer || id:ieu-a-1082	Gut microbiota abundance (genus Peptococcus id.2037) || id:ebi-a-GCST90017042	-0.0427047	0.353846	0.91497
120	ebi-a-GCST90017043	ieu-a-1082	Thyroid cancer || id:ieu-a-1082	Gut microbiota abundance (genus Phascolarctobacterium id.2168) || id:ebi-a-GCST90017043	0.841077	0.791991	0.48087
121	ebi-a-GCST90017044	ieu-a-1082	Thyroid cancer || id:ieu-a-1082	Gut microbiota abundance (genus Prevotella7 id.11182) || id:ebi-a-GCST90017044	0.0605029	0.454216	0.915697
122	ebi-a-GCST90017045	ieu-a-1082	Thyroid cancer || id:ieu-a-1082	Gut microbiota abundance (genus Prevotella9 id.11183) || id:ebi-a-GCST90017045	-0.449874	0.377011	0.277804
123	ebi-a-GCST90017046	ieu-a-1082	Thyroid cancer || id:ieu-a-1082	Gut microbiota abundance (genus Rikenellaceae RC9 gut group id.11191) || id:ebi-a-GCST90017046	0.109325	0.413785	0.816355
124	ebi-a-GCST90017047	ieu-a-1082	Thyroid cancer || id:ieu-a-1082	Gut microbiota abundance (genus Romboutsia id.11347) || id:ebi-a-GCST90017047	-0.125014	0.28393	0.682468
125	ebi-a-GCST90017048	ieu-a-1082	Thyroid cancer || id:ieu-a-1082	Gut microbiota abundance (genus Roseburia id.2012) || id:ebi-a-GCST90017048	0.0950865	0.403962	0.829063
126	ebi-a-GCST90017049	ieu-a-1082	Thyroid cancer || id:ieu-a-1082	Gut microbiota abundance (genus Ruminiclostridium5 id.11355) || id:ebi-a-GCST90017049	0.495984	0.226731	0.116522
127	ebi-a-GCST90017050	ieu-a-1082	Thyroid cancer || id:ieu-a-1082	Gut microbiota abundance (genus Ruminiclostridium6 id.11356) || id:ebi-a-GCST90017050	-0.0796182	0.117873	0.536421
128	ebi-a-GCST90017051	ieu-a-1082	Thyroid cancer || id:ieu-a-1082	Gut microbiota abundance (genus Ruminiclostridium9 id.11357) || id:ebi-a-GCST90017051	-0.0773642	0.318785	0.830868
129	ebi-a-GCST90017052	ieu-a-1082	Thyroid cancer || id:ieu-a-1082	Gut microbiota abundance (genus Ruminococcaceae NK4A214 group id.11358) || id:ebi-a-GCST90017052	-0.0522624	0.17872	0.789019
130	ebi-a-GCST90017053	ieu-a-1082	Thyroid cancer || id:ieu-a-1082	Gut microbiota abundance (genus Ruminococcaceae UCG002 id.11360) || id:ebi-a-GCST90017053	0.287088	0.234152	0.266104
131	ebi-a-GCST90017054	ieu-a-1082	Thyroid cancer || id:ieu-a-1082	Gut microbiota abundance (genus Ruminococcaceae UCG003 id.11361) || id:ebi-a-GCST90017054	0.107953	0.413141	0.81831
132	ebi-a-GCST90017055	ieu-a-1082	Thyroid cancer || id:ieu-a-1082	Gut microbiota abundance (genus Ruminococcaceae UCG004 id.11362) || id:ebi-a-GCST90017055	-0.546157	0.329595	0.196086
133	ebi-a-GCST90017056	ieu-a-1082	Thyroid cancer || id:ieu-a-1082	Gut microbiota abundance (genus Ruminococcaceae UCG005 id.11363) || id:ebi-a-GCST90017056	0.403206	0.193792	0.082664
134	ebi-a-GCST90017057	ieu-a-1082	Thyroid cancer || id:ieu-a-1082	Gut microbiota abundance (genus Ruminococcaceae UCG009 id.11366) || id:ebi-a-GCST90017057	0.202815	1.27715	0.880039
135	ebi-a-GCST90017058	ieu-a-1082	Thyroid cancer || id:ieu-a-1082	Gut microbiota abundance (genus Ruminococcaceae UCG010 id.11367) || id:ebi-a-GCST90017058	NA	NA	NA
136	ebi-a-GCST90017059	ieu-a-1082	Thyroid cancer || id:ieu-a-1082	Gut microbiota abundance (genus Ruminococcaceae UCG011 id.11368) || id:ebi-a-GCST90017059	-0.364408	0.333606	0.354557
137	ebi-a-GCST90017060	ieu-a-1082	Thyroid cancer || id:ieu-a-1082	Gut microbiota abundance (genus Ruminococcaceae UCG013 id.11370) || id:ebi-a-GCST90017060	0.161935	0.183658	0.470934
138	ebi-a-GCST90017061	ieu-a-1082	Thyroid cancer || id:ieu-a-1082	Gut microbiota abundance (genus Ruminococcaceae UCG014 id.11371) || id:ebi-a-GCST90017061	0.00884283	0.155869	0.956601
139	ebi-a-GCST90017062	ieu-a-1082	Thyroid cancer || id:ieu-a-1082	Gut microbiota abundance (genus Ruminococcus1 id.11373) || id:ebi-a-GCST90017062	0.207144	0.376504	0.637436
140	ebi-a-GCST90017063	ieu-a-1082	Thyroid cancer || id:ieu-a-1082	Gut microbiota abundance (genus Ruminococcus2 id.11374) || id:ebi-a-GCST90017063	0.125268	0.287672	0.681391
141	ebi-a-GCST90017064	ieu-a-1082	Thyroid cancer || id:ieu-a-1082	Gut microbiota abundance (genus Ruminococcus gauvreauii group id.11342) || id:ebi-a-GCST90017064	0.639912	0.772044	0.467974
142	ebi-a-GCST90017065	ieu-a-1082	Thyroid cancer || id:ieu-a-1082	Gut microbiota abundance (genus Ruminococcus gnavus group id.14376) || id:ebi-a-GCST90017065	-0.0650262	0.312556	0.842075
143	ebi-a-GCST90017066	ieu-a-1082	Thyroid cancer || id:ieu-a-1082	Gut microbiota abundance (genus Ruminococcus torques group id.14377) || id:ebi-a-GCST90017066	-0.028141	0.123564	0.841009
144	ebi-a-GCST90017067	ieu-a-1082	Thyroid cancer || id:ieu-a-1082	Gut microbiota abundance (genus Sellimonas id.14369) || id:ebi-a-GCST90017067	NA	NA	NA
145	ebi-a-GCST90017068	ieu-a-1082	Thyroid cancer || id:ieu-a-1082	Gut microbiota abundance (genus Senegalimassilia id.11160) || id:ebi-a-GCST90017068	-0.322069	0.460815	0.556947
146	ebi-a-GCST90017069	ieu-a-1082	Thyroid cancer || id:ieu-a-1082	Gut microbiota abundance (genus Slackia id.825) || id:ebi-a-GCST90017069	0.168953	0.407591	0.718727
147	ebi-a-GCST90017070	ieu-a-1082	Thyroid cancer || id:ieu-a-1082	Gut microbiota abundance (genus Streptococcus id.1853) || id:ebi-a-GCST90017070	0.242138	0.213923	0.320935
148	ebi-a-GCST90017071	ieu-a-1082	Thyroid cancer || id:ieu-a-1082	Gut microbiota abundance (genus Subdoligranulum id.2070) || id:ebi-a-GCST90017071	-0.13222	0.194206	0.566232
149	ebi-a-GCST90017072	ieu-a-1082	Thyroid cancer || id:ieu-a-1082	Gut microbiota abundance (genus Sutterella id.2896) || id:ebi-a-GCST90017072	0.715534	0.530342	0.309721
150	ebi-a-GCST90017073	ieu-a-1082	Thyroid cancer || id:ieu-a-1082	Gut microbiota abundance (genus Terrisporobacter id.11348) || id:ebi-a-GCST90017073	-0.111556	0.122967	0.530952
151	ebi-a-GCST90017074	ieu-a-1082	Thyroid cancer || id:ieu-a-1082	Gut microbiota abundance (genus Turicibacter id.2162) || id:ebi-a-GCST90017074	0.349579	0.730429	0.679442
152	ebi-a-GCST90017075	ieu-a-1082	Thyroid cancer || id:ieu-a-1082	Gut microbiota abundance (genus Tyzzerella3 id.11335) || id:ebi-a-GCST90017075	NA	NA	NA
153	ebi-a-GCST90017076	ieu-a-1082	Thyroid cancer || id:ieu-a-1082	Gut microbiota abundance (unknown genus id.1000000073) || id:ebi-a-GCST90017076	0.103095	0.0945081	0.317192
154	ebi-a-GCST90017077	ieu-a-1082	Thyroid cancer || id:ieu-a-1082	Gut microbiota abundance (unknown genus id.1000001215) || id:ebi-a-GCST90017077	-1.31816	1.34196	0.505695
155	ebi-a-GCST90017078	ieu-a-1082	Thyroid cancer || id:ieu-a-1082	Gut microbiota abundance (unknown genus id.1000005472) || id:ebi-a-GCST90017078	-0.0195324	0.266893	0.943707
156	ebi-a-GCST90017079	ieu-a-1082	Thyroid cancer || id:ieu-a-1082	Gut microbiota abundance (unknown genus id.1000005479) || id:ebi-a-GCST90017079	0.451541	0.326253	0.300563
157	ebi-a-GCST90017080	ieu-a-1082	Thyroid cancer || id:ieu-a-1082	Gut microbiota abundance (unknown genus id.1000006162) || id:ebi-a-GCST90017080	-0.257165	0.173005	0.197304
158	ebi-a-GCST90017081	ieu-a-1082	Thyroid cancer || id:ieu-a-1082	Gut microbiota abundance (unknown genus id.1868) || id:ebi-a-GCST90017081	-0.126267	0.193448	0.538127
159	ebi-a-GCST90017082	ieu-a-1082	Thyroid cancer || id:ieu-a-1082	Gut microbiota abundance (unknown genus id.2001) || id:ebi-a-GCST90017082	-0.282403	0.310658	0.430345
160	ebi-a-GCST90017083	ieu-a-1082	Thyroid cancer || id:ieu-a-1082	Gut microbiota abundance (unknown genus id.2041) || id:ebi-a-GCST90017083	0.0675256	0.32322	0.853861
161	ebi-a-GCST90017084	ieu-a-1082	Thyroid cancer || id:ieu-a-1082	Gut microbiota abundance (unknown genus id.2071) || id:ebi-a-GCST90017084	-0.0235632	0.579272	0.974118
162	ebi-a-GCST90017085	ieu-a-1082	Thyroid cancer || id:ieu-a-1082	Gut microbiota abundance (unknown genus id.2755) || id:ebi-a-GCST90017085	0.402987	0.254539	0.211534
163	ebi-a-GCST90017086	ieu-a-1082	Thyroid cancer || id:ieu-a-1082	Gut microbiota abundance (unknown genus id.826) || id:ebi-a-GCST90017086	0.377991	0.29028	0.283819
164	ebi-a-GCST90017087	ieu-a-1082	Thyroid cancer || id:ieu-a-1082	Gut microbiota abundance (unknown genus id.959) || id:ebi-a-GCST90017087	-0.26256	0.360438	0.519052
165	ebi-a-GCST90017089	ieu-a-1082	Thyroid cancer || id:ieu-a-1082	Gut microbiota abundance (genus Victivallis id.2256) || id:ebi-a-GCST90017089	0.250105	0.394539	0.560575
166	ebi-a-GCST90017091	ieu-a-1082	Thyroid cancer || id:ieu-a-1082	Gut microbiota abundance (order Bacillales id.1674) || id:ebi-a-GCST90017091	-0.227489	0.286905	0.510952
167	ebi-a-GCST90017092	ieu-a-1082	Thyroid cancer || id:ieu-a-1082	Gut microbiota abundance (order Bacteroidales id.913) || id:ebi-a-GCST90017092	NA	NA	NA
168	ebi-a-GCST90017093	ieu-a-1082	Thyroid cancer || id:ieu-a-1082	Gut microbiota abundance (order Bifidobacteriales id.432) || id:ebi-a-GCST90017093	-0.136687	0.104713	0.228065
169	ebi-a-GCST90017094	ieu-a-1082	Thyroid cancer || id:ieu-a-1082	Gut microbiota abundance (order Burkholderiales id.2874) || id:ebi-a-GCST90017094	-0.323694	0.430909	0.5309
170	ebi-a-GCST90017095	ieu-a-1082	Thyroid cancer || id:ieu-a-1082	Gut microbiota abundance (order Clostridiales id.1863) || id:ebi-a-GCST90017095	-0.175164	0.183985	0.394981
171	ebi-a-GCST90017096	ieu-a-1082	Thyroid cancer || id:ieu-a-1082	Gut microbiota abundance (order Coriobacteriales id.810) || id:ebi-a-GCST90017096	0.183885	0.695427	0.835432
172	ebi-a-GCST90017097	ieu-a-1082	Thyroid cancer || id:ieu-a-1082	Gut microbiota abundance (order Desulfovibrionales id.3156) || id:ebi-a-GCST90017097	0.164163	0.253466	0.545757
173	ebi-a-GCST90017098	ieu-a-1082	Thyroid cancer || id:ieu-a-1082	Gut microbiota abundance (order Enterobacteriales id.3468) || id:ebi-a-GCST90017098	NA	NA	NA
174	ebi-a-GCST90017099	ieu-a-1082	Thyroid cancer || id:ieu-a-1082	Gut microbiota abundance (order Erysipelotrichales id.2148) || id:ebi-a-GCST90017099	0.157726	0.288185	0.639079
175	ebi-a-GCST90017100	ieu-a-1082	Thyroid cancer || id:ieu-a-1082	Gut microbiota abundance (order Gastranaerophilales id.1591) || id:ebi-a-GCST90017100	-1.31816	1.34196	0.505695
176	ebi-a-GCST90017101	ieu-a-1082	Thyroid cancer || id:ieu-a-1082	Gut microbiota abundance (order Lactobacillales id.1800) || id:ebi-a-GCST90017101	-0.00259905	0.241431	0.992087
177	ebi-a-GCST90017102	ieu-a-1082	Thyroid cancer || id:ieu-a-1082	Gut microbiota abundance (order Methanobacteriales id.120) || id:ebi-a-GCST90017102	-0.0344169	0.213972	0.898471
178	ebi-a-GCST90017103	ieu-a-1082	Thyroid cancer || id:ieu-a-1082	Gut microbiota abundance (order Mollicutes RF9 id.11579) || id:ebi-a-GCST90017103	-0.0195324	0.266893	0.943707
179	ebi-a-GCST90017104	ieu-a-1082	Thyroid cancer || id:ieu-a-1082	Gut microbiota abundance (order NB1n id.3953) || id:ebi-a-GCST90017104	-0.257165	0.173005	0.197304
180	ebi-a-GCST90017105	ieu-a-1082	Thyroid cancer || id:ieu-a-1082	Gut microbiota abundance (order Pasteurellales id.3688) || id:ebi-a-GCST90017105	-0.739539	0.407854	0.320852
181	ebi-a-GCST90017106	ieu-a-1082	Thyroid cancer || id:ieu-a-1082	Gut microbiota abundance (order Rhodospirillales id.2667) || id:ebi-a-GCST90017106	-0.454657	0.335188	0.246474
182	ebi-a-GCST90017107	ieu-a-1082	Thyroid cancer || id:ieu-a-1082	Gut microbiota abundance (order Selenomonadales id.2165) || id:ebi-a-GCST90017107	-0.205373	0.533491	0.766058
183	ebi-a-GCST90017108	ieu-a-1082	Thyroid cancer || id:ieu-a-1082	Gut microbiota abundance (order Verrucomicrobiales id.4030) || id:ebi-a-GCST90017108	0.083222	0.585064	0.899923
184	ebi-a-GCST90017109	ieu-a-1082	Thyroid cancer || id:ieu-a-1082	Gut microbiota abundance (order Victivallales id.2254) || id:ebi-a-GCST90017109	-0.245903	0.359927	0.543513
185	ebi-a-GCST90017110	ieu-a-1082	Thyroid cancer || id:ieu-a-1082	Gut microbiota abundance (phylum Actinobacteria id.400) || id:ebi-a-GCST90017110	-0.101384	0.156908	0.538791
186	ebi-a-GCST90017113	ieu-a-1082	Thyroid cancer || id:ieu-a-1082	Gut microbiota abundance (phylum Euryarchaeota id.55) || id:ebi-a-GCST90017113	-0.0581244	0.257478	0.835905
187	ebi-a-GCST90017114	ieu-a-1082	Thyroid cancer || id:ieu-a-1082	Gut microbiota abundance (phylum Firmicutes id.1672) || id:ebi-a-GCST90017114	0.183986	0.171537	0.332479
188	ebi-a-GCST90017115	ieu-a-1082	Thyroid cancer || id:ieu-a-1082	Gut microbiota abundance (phylum Lentisphaerae id.2238) || id:ebi-a-GCST90017115	-0.296975	0.401641	0.513262
189	ebi-a-GCST90017116	ieu-a-1082	Thyroid cancer || id:ieu-a-1082	Gut microbiota abundance (phylum Proteobacteria id.2375) || id:ebi-a-GCST90017116	0.149531	0.247897	0.578909
190	ebi-a-GCST90017117	ieu-a-1082	Thyroid cancer || id:ieu-a-1082	Gut microbiota abundance (phylum Tenericutes id.3919) || id:ebi-a-GCST90017117	-0.481666	0.454615	0.481612
191	ebi-a-GCST90017118	ieu-a-1082	Thyroid cancer || id:ieu-a-1082	Gut microbiota abundance (phylum Verrucomicrobia id.3982) || id:ebi-a-GCST90017118	-0.0564689	0.140939	0.727418
