# Supplementary material for: Causal relationship between gut microbiota and differentiated thyroid cancer: a two-sample Mendelian randomization study
Source: Front Oncol. 2024 Apr 26;14:1375525. doi: 10.3389/fonc.2024.1375525 (PMC11082393; doi:10.3389/fonc.2024.1375525)
Supplement: Supplementary Table 2 — Results of the heterogeneity test. [file Table_2.xlsx]

## Sheet: Sheet1
	id.exposure	id.outcome	outcome	exposure	method	Q	Q_df	Q_pval
1	ebi-a-GCST90016908	ieu-a-1082	Thyroid cancer || id:ieu-a-1082	Gut microbiota abundance (class Actinobacteria id.419) || id:ebi-a-GCST90016908	MR Egger	8.64338	7	0.279284
2	ebi-a-GCST90016908	ieu-a-1082	Thyroid cancer || id:ieu-a-1082	Gut microbiota abundance (class Actinobacteria id.419) || id:ebi-a-GCST90016908	Inverse variance weighted	8.80759	8	0.358786
3	ebi-a-GCST90016909	ieu-a-1082	Thyroid cancer || id:ieu-a-1082	Gut microbiota abundance (class Alphaproteobacteria id.2379) || id:ebi-a-GCST90016909	Inverse variance weighted	0.0291539	1	0.864424
4	ebi-a-GCST90016910	ieu-a-1082	Thyroid cancer || id:ieu-a-1082	Gut microbiota abundance (class Bacilli id.1673) || id:ebi-a-GCST90016910	MR Egger	3.12492	2	0.20962
5	ebi-a-GCST90016910	ieu-a-1082	Thyroid cancer || id:ieu-a-1082	Gut microbiota abundance (class Bacilli id.1673) || id:ebi-a-GCST90016910	Inverse variance weighted	3.19868	3	0.361996
6	ebi-a-GCST90016911	ieu-a-1082	Thyroid cancer || id:ieu-a-1082	Gut microbiota abundance (class Bacteroidia id.912) || id:ebi-a-GCST90016911	Inverse variance weighted	2.91667	1	0.0876686
7	ebi-a-GCST90016912	ieu-a-1082	Thyroid cancer || id:ieu-a-1082	Gut microbiota abundance (class Betaproteobacteria id.2867) || id:ebi-a-GCST90016912	MR Egger	6.20038	2	0.0450406
8	ebi-a-GCST90016912	ieu-a-1082	Thyroid cancer || id:ieu-a-1082	Gut microbiota abundance (class Betaproteobacteria id.2867) || id:ebi-a-GCST90016912	Inverse variance weighted	8.20861	3	0.0418914
9	ebi-a-GCST90016913	ieu-a-1082	Thyroid cancer || id:ieu-a-1082	Gut microbiota abundance (class Clostridia id.1859) || id:ebi-a-GCST90016913	MR Egger	0.370632	3	0.94624
10	ebi-a-GCST90016913	ieu-a-1082	Thyroid cancer || id:ieu-a-1082	Gut microbiota abundance (class Clostridia id.1859) || id:ebi-a-GCST90016913	Inverse variance weighted	1.81028	4	0.770601
11	ebi-a-GCST90016914	ieu-a-1082	Thyroid cancer || id:ieu-a-1082	Gut microbiota abundance (class Coriobacteriia id.809) || id:ebi-a-GCST90016914	MR Egger	1.4307	1	0.23165
12	ebi-a-GCST90016914	ieu-a-1082	Thyroid cancer || id:ieu-a-1082	Gut microbiota abundance (class Coriobacteriia id.809) || id:ebi-a-GCST90016914	Inverse variance weighted	1.53073	2	0.465164
13	ebi-a-GCST90016915	ieu-a-1082	Thyroid cancer || id:ieu-a-1082	Gut microbiota abundance (class Deltaproteobacteria id.3087) || id:ebi-a-GCST90016915	MR Egger	11.2795	6	0.080113
14	ebi-a-GCST90016915	ieu-a-1082	Thyroid cancer || id:ieu-a-1082	Gut microbiota abundance (class Deltaproteobacteria id.3087) || id:ebi-a-GCST90016915	Inverse variance weighted	11.8974	7	0.103983
15	ebi-a-GCST90016916	ieu-a-1082	Thyroid cancer || id:ieu-a-1082	Gut microbiota abundance (class Erysipelotrichia id.2147) || id:ebi-a-GCST90016916	MR Egger	0.427394	2	0.807593
16	ebi-a-GCST90016916	ieu-a-1082	Thyroid cancer || id:ieu-a-1082	Gut microbiota abundance (class Erysipelotrichia id.2147) || id:ebi-a-GCST90016916	Inverse variance weighted	0.726942	3	0.866849
17	ebi-a-GCST90016917	ieu-a-1082	Thyroid cancer || id:ieu-a-1082	Gut microbiota abundance (class Gammaproteobacteria id.3303) || id:ebi-a-GCST90016917	Inverse variance weighted	0.0402792	1	0.840936
18	ebi-a-GCST90016918	ieu-a-1082	Thyroid cancer || id:ieu-a-1082	Gut microbiota abundance (class Lentisphaeria id.2250) || id:ebi-a-GCST90016918	MR Egger	2.224	3	0.527237
19	ebi-a-GCST90016918	ieu-a-1082	Thyroid cancer || id:ieu-a-1082	Gut microbiota abundance (class Lentisphaeria id.2250) || id:ebi-a-GCST90016918	Inverse variance weighted	2.69076	4	0.610832
20	ebi-a-GCST90016919	ieu-a-1082	Thyroid cancer || id:ieu-a-1082	Gut microbiota abundance (class Melainabacteria id.1589) || id:ebi-a-GCST90016919	Inverse variance weighted	0.301423	1	0.582991
21	ebi-a-GCST90016920	ieu-a-1082	Thyroid cancer || id:ieu-a-1082	Gut microbiota abundance (class Methanobacteria id.119) || id:ebi-a-GCST90016920	MR Egger	0.160008	1	0.68915
22	ebi-a-GCST90016920	ieu-a-1082	Thyroid cancer || id:ieu-a-1082	Gut microbiota abundance (class Methanobacteria id.119) || id:ebi-a-GCST90016920	Inverse variance weighted	0.185879	2	0.911248
23	ebi-a-GCST90016921	ieu-a-1082	Thyroid cancer || id:ieu-a-1082	Gut microbiota abundance (class Mollicutes id.3920) || id:ebi-a-GCST90016921	MR Egger	0.289674	1	0.59043
24	ebi-a-GCST90016921	ieu-a-1082	Thyroid cancer || id:ieu-a-1082	Gut microbiota abundance (class Mollicutes id.3920) || id:ebi-a-GCST90016921	Inverse variance weighted	1.41222	2	0.49356
25	ebi-a-GCST90016922	ieu-a-1082	Thyroid cancer || id:ieu-a-1082	Gut microbiota abundance (class Negativicutes id.2164) || id:ebi-a-GCST90016922	MR Egger	0.00108999	1	0.973663
26	ebi-a-GCST90016922	ieu-a-1082	Thyroid cancer || id:ieu-a-1082	Gut microbiota abundance (class Negativicutes id.2164) || id:ebi-a-GCST90016922	Inverse variance weighted	0.149285	2	0.928075
27	ebi-a-GCST90016923	ieu-a-1082	Thyroid cancer || id:ieu-a-1082	Gut microbiota abundance (class Verrucomicrobiae id.4029) || id:ebi-a-GCST90016923	MR Egger	1.67677	2	0.432407
28	ebi-a-GCST90016923	ieu-a-1082	Thyroid cancer || id:ieu-a-1082	Gut microbiota abundance (class Verrucomicrobiae id.4029) || id:ebi-a-GCST90016923	Inverse variance weighted	1.69701	3	0.637599
29	ebi-a-GCST90016924	ieu-a-1082	Thyroid cancer || id:ieu-a-1082	Gut microbiota abundance (family Acidaminococcaceae id.2166) || id:ebi-a-GCST90016924	MR Egger	1.39201	1	0.238066
30	ebi-a-GCST90016924	ieu-a-1082	Thyroid cancer || id:ieu-a-1082	Gut microbiota abundance (family Acidaminococcaceae id.2166) || id:ebi-a-GCST90016924	Inverse variance weighted	1.41917	2	0.491847
31	ebi-a-GCST90016926	ieu-a-1082	Thyroid cancer || id:ieu-a-1082	Gut microbiota abundance (family Alcaligenaceae id.2875) || id:ebi-a-GCST90016926	MR Egger	5.47097	4	0.242293
32	ebi-a-GCST90016926	ieu-a-1082	Thyroid cancer || id:ieu-a-1082	Gut microbiota abundance (family Alcaligenaceae id.2875) || id:ebi-a-GCST90016926	Inverse variance weighted	5.87793	5	0.318279
33	ebi-a-GCST90016927	ieu-a-1082	Thyroid cancer || id:ieu-a-1082	Gut microbiota abundance (family Bacteroidaceae id.917) || id:ebi-a-GCST90016927	MR Egger	0.759658	2	0.683978
34	ebi-a-GCST90016927	ieu-a-1082	Thyroid cancer || id:ieu-a-1082	Gut microbiota abundance (family Bacteroidaceae id.917) || id:ebi-a-GCST90016927	Inverse variance weighted	1.39422	3	0.706891
35	ebi-a-GCST90016928	ieu-a-1082	Thyroid cancer || id:ieu-a-1082	Gut microbiota abundance (family Bacteroidales S24 7group id.11173) || id:ebi-a-GCST90016928	MR Egger	1.64973	2	0.438294
36	ebi-a-GCST90016928	ieu-a-1082	Thyroid cancer || id:ieu-a-1082	Gut microbiota abundance (family Bacteroidales S24 7group id.11173) || id:ebi-a-GCST90016928	Inverse variance weighted	3.56525	3	0.312398
37	ebi-a-GCST90016929	ieu-a-1082	Thyroid cancer || id:ieu-a-1082	Gut microbiota abundance (family Bifidobacteriaceae id.433) || id:ebi-a-GCST90016929	MR Egger	7.36003	8	0.498332
38	ebi-a-GCST90016929	ieu-a-1082	Thyroid cancer || id:ieu-a-1082	Gut microbiota abundance (family Bifidobacteriaceae id.433) || id:ebi-a-GCST90016929	Inverse variance weighted	9.06395	9	0.431392
39	ebi-a-GCST90016931	ieu-a-1082	Thyroid cancer || id:ieu-a-1082	Gut microbiota abundance (family Clostridiaceae1 id.1869) || id:ebi-a-GCST90016931	MR Egger	2.74864	3	0.432024
40	ebi-a-GCST90016931	ieu-a-1082	Thyroid cancer || id:ieu-a-1082	Gut microbiota abundance (family Clostridiaceae1 id.1869) || id:ebi-a-GCST90016931	Inverse variance weighted	2.75625	4	0.599408
41	ebi-a-GCST90016932	ieu-a-1082	Thyroid cancer || id:ieu-a-1082	Gut microbiota abundance (family Clostridiales vadin BB60 group id.11286) || id:ebi-a-GCST90016932	MR Egger	6.45656	6	0.374032
42	ebi-a-GCST90016932	ieu-a-1082	Thyroid cancer || id:ieu-a-1082	Gut microbiota abundance (family Clostridiales vadin BB60 group id.11286) || id:ebi-a-GCST90016932	Inverse variance weighted	7.73709	7	0.356347
43	ebi-a-GCST90016933	ieu-a-1082	Thyroid cancer || id:ieu-a-1082	Gut microbiota abundance (family Coriobacteriaceae id.811) || id:ebi-a-GCST90016933	MR Egger	1.4307	1	0.23165
44	ebi-a-GCST90016933	ieu-a-1082	Thyroid cancer || id:ieu-a-1082	Gut microbiota abundance (family Coriobacteriaceae id.811) || id:ebi-a-GCST90016933	Inverse variance weighted	1.53073	2	0.465164
45	ebi-a-GCST90016934	ieu-a-1082	Thyroid cancer || id:ieu-a-1082	Gut microbiota abundance (family Defluviitaleaceae id.1924) || id:ebi-a-GCST90016934	MR Egger	6.764	3	0.0798127
46	ebi-a-GCST90016934	ieu-a-1082	Thyroid cancer || id:ieu-a-1082	Gut microbiota abundance (family Defluviitaleaceae id.1924) || id:ebi-a-GCST90016934	Inverse variance weighted	7.81532	4	0.0985825
47	ebi-a-GCST90016935	ieu-a-1082	Thyroid cancer || id:ieu-a-1082	Gut microbiota abundance (family Desulfovibrionaceae id.3169) || id:ebi-a-GCST90016935	MR Egger	9.45021	4	0.0507805
48	ebi-a-GCST90016935	ieu-a-1082	Thyroid cancer || id:ieu-a-1082	Gut microbiota abundance (family Desulfovibrionaceae id.3169) || id:ebi-a-GCST90016935	Inverse variance weighted	10.7957	5	0.0555853
49	ebi-a-GCST90016936	ieu-a-1082	Thyroid cancer || id:ieu-a-1082	Gut microbiota abundance (family Enterobacteriaceae id.3469) || id:ebi-a-GCST90016936	Inverse variance weighted	0.169361	1	0.680681
50	ebi-a-GCST90016937	ieu-a-1082	Thyroid cancer || id:ieu-a-1082	Gut microbiota abundance (family Erysipelotrichaceae id.2149) || id:ebi-a-GCST90016937	MR Egger	0.427394	2	0.807593
51	ebi-a-GCST90016937	ieu-a-1082	Thyroid cancer || id:ieu-a-1082	Gut microbiota abundance (family Erysipelotrichaceae id.2149) || id:ebi-a-GCST90016937	Inverse variance weighted	0.726942	3	0.866849
52	ebi-a-GCST90016938	ieu-a-1082	Thyroid cancer || id:ieu-a-1082	Gut microbiota abundance (family Family XI id.1936) || id:ebi-a-GCST90016938	MR Egger	0.896945	4	0.924999
53	ebi-a-GCST90016938	ieu-a-1082	Thyroid cancer || id:ieu-a-1082	Gut microbiota abundance (family Family XI id.1936) || id:ebi-a-GCST90016938	Inverse variance weighted	2.23326	5	0.816017
54	ebi-a-GCST90016939	ieu-a-1082	Thyroid cancer || id:ieu-a-1082	Gut microbiota abundance (family Family XIII id.1957) || id:ebi-a-GCST90016939	MR Egger	2.54323	2	0.280378
55	ebi-a-GCST90016939	ieu-a-1082	Thyroid cancer || id:ieu-a-1082	Gut microbiota abundance (family Family XIII id.1957) || id:ebi-a-GCST90016939	Inverse variance weighted	3.97567	3	0.264103
56	ebi-a-GCST90016940	ieu-a-1082	Thyroid cancer || id:ieu-a-1082	Gut microbiota abundance (family Lachnospiraceae id.1987) || id:ebi-a-GCST90016940	MR Egger	1.76588	6	0.939923
57	ebi-a-GCST90016940	ieu-a-1082	Thyroid cancer || id:ieu-a-1082	Gut microbiota abundance (family Lachnospiraceae id.1987) || id:ebi-a-GCST90016940	Inverse variance weighted	1.91391	7	0.964451
58	ebi-a-GCST90016941	ieu-a-1082	Thyroid cancer || id:ieu-a-1082	Gut microbiota abundance (family Lactobacillaceae id.1836) || id:ebi-a-GCST90016941	MR Egger	0.522374	1	0.469831
59	ebi-a-GCST90016941	ieu-a-1082	Thyroid cancer || id:ieu-a-1082	Gut microbiota abundance (family Lactobacillaceae id.1836) || id:ebi-a-GCST90016941	Inverse variance weighted	0.66129	2	0.71846
60	ebi-a-GCST90016942	ieu-a-1082	Thyroid cancer || id:ieu-a-1082	Gut microbiota abundance (family Methanobacteriaceae id.121) || id:ebi-a-GCST90016942	MR Egger	0.160008	1	0.68915
61	ebi-a-GCST90016942	ieu-a-1082	Thyroid cancer || id:ieu-a-1082	Gut microbiota abundance (family Methanobacteriaceae id.121) || id:ebi-a-GCST90016942	Inverse variance weighted	0.185879	2	0.911248
62	ebi-a-GCST90016943	ieu-a-1082	Thyroid cancer || id:ieu-a-1082	Gut microbiota abundance (family Oxalobacteraceae id.2966) || id:ebi-a-GCST90016943	MR Egger	0.336985	2	0.844938
63	ebi-a-GCST90016943	ieu-a-1082	Thyroid cancer || id:ieu-a-1082	Gut microbiota abundance (family Oxalobacteraceae id.2966) || id:ebi-a-GCST90016943	Inverse variance weighted	0.472482	3	0.924894
64	ebi-a-GCST90016944	ieu-a-1082	Thyroid cancer || id:ieu-a-1082	Gut microbiota abundance (family Pasteurellaceae id.3689) || id:ebi-a-GCST90016944	MR Egger	0.35888	1	0.549129
65	ebi-a-GCST90016944	ieu-a-1082	Thyroid cancer || id:ieu-a-1082	Gut microbiota abundance (family Pasteurellaceae id.3689) || id:ebi-a-GCST90016944	Inverse variance weighted	3.64673	2	0.161481
66	ebi-a-GCST90016946	ieu-a-1082	Thyroid cancer || id:ieu-a-1082	Gut microbiota abundance (family Peptostreptococcaceae id.2042) || id:ebi-a-GCST90016946	MR Egger	0.258901	1	0.610876
67	ebi-a-GCST90016946	ieu-a-1082	Thyroid cancer || id:ieu-a-1082	Gut microbiota abundance (family Peptostreptococcaceae id.2042) || id:ebi-a-GCST90016946	Inverse variance weighted	1.31337	2	0.518567
68	ebi-a-GCST90016947	ieu-a-1082	Thyroid cancer || id:ieu-a-1082	Gut microbiota abundance (family Porphyromonadaceae id.943) || id:ebi-a-GCST90016947	MR Egger	1.67578	2	0.432623
69	ebi-a-GCST90016947	ieu-a-1082	Thyroid cancer || id:ieu-a-1082	Gut microbiota abundance (family Porphyromonadaceae id.943) || id:ebi-a-GCST90016947	Inverse variance weighted	2.32893	3	0.507001
70	ebi-a-GCST90016948	ieu-a-1082	Thyroid cancer || id:ieu-a-1082	Gut microbiota abundance (family Prevotellaceae id.960) || id:ebi-a-GCST90016948	MR Egger	0.648832	6	0.995529
71	ebi-a-GCST90016948	ieu-a-1082	Thyroid cancer || id:ieu-a-1082	Gut microbiota abundance (family Prevotellaceae id.960) || id:ebi-a-GCST90016948	Inverse variance weighted	0.774459	7	0.997696
72	ebi-a-GCST90016949	ieu-a-1082	Thyroid cancer || id:ieu-a-1082	Gut microbiota abundance (family Rhodospirillaceae id.2717) || id:ebi-a-GCST90016949	MR Egger	1.87365	4	0.758984
73	ebi-a-GCST90016949	ieu-a-1082	Thyroid cancer || id:ieu-a-1082	Gut microbiota abundance (family Rhodospirillaceae id.2717) || id:ebi-a-GCST90016949	Inverse variance weighted	3.63869	5	0.602514
74	ebi-a-GCST90016950	ieu-a-1082	Thyroid cancer || id:ieu-a-1082	Gut microbiota abundance (family Rikenellaceae id.967) || id:ebi-a-GCST90016950	MR Egger	5.8073	6	0.445119
75	ebi-a-GCST90016950	ieu-a-1082	Thyroid cancer || id:ieu-a-1082	Gut microbiota abundance (family Rikenellaceae id.967) || id:ebi-a-GCST90016950	Inverse variance weighted	5.82398	7	0.560446
76	ebi-a-GCST90016951	ieu-a-1082	Thyroid cancer || id:ieu-a-1082	Gut microbiota abundance (family Ruminococcaceae id.2050) || id:ebi-a-GCST90016951	Inverse variance weighted	0.948074	1	0.33021
77	ebi-a-GCST90016952	ieu-a-1082	Thyroid cancer || id:ieu-a-1082	Gut microbiota abundance (family Streptococcaceae id.1850) || id:ebi-a-GCST90016952	MR Egger	1.12237	2	0.570533
78	ebi-a-GCST90016952	ieu-a-1082	Thyroid cancer || id:ieu-a-1082	Gut microbiota abundance (family Streptococcaceae id.1850) || id:ebi-a-GCST90016952	Inverse variance weighted	1.12336	3	0.771438
79	ebi-a-GCST90016953	ieu-a-1082	Thyroid cancer || id:ieu-a-1082	Gut microbiota abundance (unknown family id.1000001214) || id:ebi-a-GCST90016953	MR Egger	0.178451	1	0.672708
80	ebi-a-GCST90016953	ieu-a-1082	Thyroid cancer || id:ieu-a-1082	Gut microbiota abundance (unknown family id.1000001214) || id:ebi-a-GCST90016953	Inverse variance weighted	1.1433	2	0.564594
81	ebi-a-GCST90016954	ieu-a-1082	Thyroid cancer || id:ieu-a-1082	Gut microbiota abundance (unknown family id.1000005471) || id:ebi-a-GCST90016954	MR Egger	7.55418	7	0.37354
82	ebi-a-GCST90016954	ieu-a-1082	Thyroid cancer || id:ieu-a-1082	Gut microbiota abundance (unknown family id.1000005471) || id:ebi-a-GCST90016954	Inverse variance weighted	7.55996	8	0.47759
83	ebi-a-GCST90016955	ieu-a-1082	Thyroid cancer || id:ieu-a-1082	Gut microbiota abundance (unknown family id.1000006161) || id:ebi-a-GCST90016955	MR Egger	5.06657	5	0.407811
84	ebi-a-GCST90016955	ieu-a-1082	Thyroid cancer || id:ieu-a-1082	Gut microbiota abundance (unknown family id.1000006161) || id:ebi-a-GCST90016955	Inverse variance weighted	7.30554	6	0.293513
85	ebi-a-GCST90016956	ieu-a-1082	Thyroid cancer || id:ieu-a-1082	Gut microbiota abundance (family Veillonellaceae id.2172) || id:ebi-a-GCST90016956	MR Egger	4.57279	7	0.711936
86	ebi-a-GCST90016956	ieu-a-1082	Thyroid cancer || id:ieu-a-1082	Gut microbiota abundance (family Veillonellaceae id.2172) || id:ebi-a-GCST90016956	Inverse variance weighted	4.7328	8	0.785715
87	ebi-a-GCST90016957	ieu-a-1082	Thyroid cancer || id:ieu-a-1082	Gut microbiota abundance (family Verrucomicrobiaceae id.4036) || id:ebi-a-GCST90016957	MR Egger	1.67689	2	0.432382
88	ebi-a-GCST90016957	ieu-a-1082	Thyroid cancer || id:ieu-a-1082	Gut microbiota abundance (family Verrucomicrobiaceae id.4036) || id:ebi-a-GCST90016957	Inverse variance weighted	1.69699	3	0.637603
89	ebi-a-GCST90016958	ieu-a-1082	Thyroid cancer || id:ieu-a-1082	Gut microbiota abundance (family Victivallaceae id.2255) || id:ebi-a-GCST90016958	MR Egger	2.82054	1	0.093065
90	ebi-a-GCST90016958	ieu-a-1082	Thyroid cancer || id:ieu-a-1082	Gut microbiota abundance (family Victivallaceae id.2255) || id:ebi-a-GCST90016958	Inverse variance weighted	3.2134	2	0.200549
91	ebi-a-GCST90016960	ieu-a-1082	Thyroid cancer || id:ieu-a-1082	Gut microbiota abundance (genus Adlercreutzia id.812) || id:ebi-a-GCST90016960	MR Egger	3.46674	1	0.0626145
92	ebi-a-GCST90016960	ieu-a-1082	Thyroid cancer || id:ieu-a-1082	Gut microbiota abundance (genus Adlercreutzia id.812) || id:ebi-a-GCST90016960	Inverse variance weighted	4.43765	2	0.108737
93	ebi-a-GCST90016961	ieu-a-1082	Thyroid cancer || id:ieu-a-1082	Gut microbiota abundance (genus Akkermansia id.4037) || id:ebi-a-GCST90016961	MR Egger	1.66157	2	0.435707
94	ebi-a-GCST90016961	ieu-a-1082	Thyroid cancer || id:ieu-a-1082	Gut microbiota abundance (genus Akkermansia id.4037) || id:ebi-a-GCST90016961	Inverse variance weighted	1.69027	3	0.6391
95	ebi-a-GCST90016962	ieu-a-1082	Thyroid cancer || id:ieu-a-1082	Gut microbiota abundance (genus Alistipes id.968) || id:ebi-a-GCST90016962	MR Egger	10.6052	8	0.225086
96	ebi-a-GCST90016962	ieu-a-1082	Thyroid cancer || id:ieu-a-1082	Gut microbiota abundance (genus Alistipes id.968) || id:ebi-a-GCST90016962	Inverse variance weighted	11.3247	9	0.25411
97	ebi-a-GCST90016963	ieu-a-1082	Thyroid cancer || id:ieu-a-1082	Gut microbiota abundance (genus Allisonella id.2174) || id:ebi-a-GCST90016963	MR Egger	11.3031	3	0.010195
98	ebi-a-GCST90016963	ieu-a-1082	Thyroid cancer || id:ieu-a-1082	Gut microbiota abundance (genus Allisonella id.2174) || id:ebi-a-GCST90016963	Inverse variance weighted	11.4069	4	0.022352
99	ebi-a-GCST90016964	ieu-a-1082	Thyroid cancer || id:ieu-a-1082	Gut microbiota abundance (genus Alloprevotella id.961) || id:ebi-a-GCST90016964	Inverse variance weighted	0.00462642	1	0.945771
100	ebi-a-GCST90016965	ieu-a-1082	Thyroid cancer || id:ieu-a-1082	Gut microbiota abundance (genus Anaerofilum id.2053) || id:ebi-a-GCST90016965	MR Egger	4.73183	4	0.315936
101	ebi-a-GCST90016965	ieu-a-1082	Thyroid cancer || id:ieu-a-1082	Gut microbiota abundance (genus Anaerofilum id.2053) || id:ebi-a-GCST90016965	Inverse variance weighted	5.12467	5	0.400855
102	ebi-a-GCST90016966	ieu-a-1082	Thyroid cancer || id:ieu-a-1082	Gut microbiota abundance (genus Anaerostipes id.1991) || id:ebi-a-GCST90016966	MR Egger	2.52428	3	0.470919
103	ebi-a-GCST90016966	ieu-a-1082	Thyroid cancer || id:ieu-a-1082	Gut microbiota abundance (genus Anaerostipes id.1991) || id:ebi-a-GCST90016966	Inverse variance weighted	2.74164	4	0.601947
104	ebi-a-GCST90016967	ieu-a-1082	Thyroid cancer || id:ieu-a-1082	Gut microbiota abundance (genus Anaerotruncus id.2054) || id:ebi-a-GCST90016967	MR Egger	1.23156	2	0.540218
105	ebi-a-GCST90016967	ieu-a-1082	Thyroid cancer || id:ieu-a-1082	Gut microbiota abundance (genus Anaerotruncus id.2054) || id:ebi-a-GCST90016967	Inverse variance weighted	1.49723	3	0.68291
106	ebi-a-GCST90016968	ieu-a-1082	Thyroid cancer || id:ieu-a-1082	Gut microbiota abundance (genus Bacteroides id.918) || id:ebi-a-GCST90016968	MR Egger	0.759658	2	0.683978
107	ebi-a-GCST90016968	ieu-a-1082	Thyroid cancer || id:ieu-a-1082	Gut microbiota abundance (genus Bacteroides id.918) || id:ebi-a-GCST90016968	Inverse variance weighted	1.39422	3	0.706891
108	ebi-a-GCST90016969	ieu-a-1082	Thyroid cancer || id:ieu-a-1082	Gut microbiota abundance (genus Barnesiella id.944) || id:ebi-a-GCST90016969	MR Egger	3.39163	1	0.0655283
109	ebi-a-GCST90016969	ieu-a-1082	Thyroid cancer || id:ieu-a-1082	Gut microbiota abundance (genus Barnesiella id.944) || id:ebi-a-GCST90016969	Inverse variance weighted	5.69937	2	0.0578626
110	ebi-a-GCST90016970	ieu-a-1082	Thyroid cancer || id:ieu-a-1082	Gut microbiota abundance (genus Bifidobacterium id.436) || id:ebi-a-GCST90016970	MR Egger	6.50636	5	0.260015
111	ebi-a-GCST90016970	ieu-a-1082	Thyroid cancer || id:ieu-a-1082	Gut microbiota abundance (genus Bifidobacterium id.436) || id:ebi-a-GCST90016970	Inverse variance weighted	8.00003	6	0.238101
112	ebi-a-GCST90016971	ieu-a-1082	Thyroid cancer || id:ieu-a-1082	Gut microbiota abundance (genus Bilophila id.3170) || id:ebi-a-GCST90016971	MR Egger	0.746489	4	0.945475
113	ebi-a-GCST90016971	ieu-a-1082	Thyroid cancer || id:ieu-a-1082	Gut microbiota abundance (genus Bilophila id.3170) || id:ebi-a-GCST90016971	Inverse variance weighted	1.26011	5	0.938982
114	ebi-a-GCST90016973	ieu-a-1082	Thyroid cancer || id:ieu-a-1082	Gut microbiota abundance (genus Butyricicoccus id.2055) || id:ebi-a-GCST90016973	MR Egger	0.229665	3	0.972664
115	ebi-a-GCST90016973	ieu-a-1082	Thyroid cancer || id:ieu-a-1082	Gut microbiota abundance (genus Butyricicoccus id.2055) || id:ebi-a-GCST90016973	Inverse variance weighted	0.33181	4	0.987669
116	ebi-a-GCST90016974	ieu-a-1082	Thyroid cancer || id:ieu-a-1082	Gut microbiota abundance (genus Butyricimonas id.945) || id:ebi-a-GCST90016974	MR Egger	0.254383	2	0.880565
117	ebi-a-GCST90016974	ieu-a-1082	Thyroid cancer || id:ieu-a-1082	Gut microbiota abundance (genus Butyricimonas id.945) || id:ebi-a-GCST90016974	Inverse variance weighted	1.89754	3	0.593942
118	ebi-a-GCST90016975	ieu-a-1082	Thyroid cancer || id:ieu-a-1082	Gut microbiota abundance (genus Butyrivibrio id.1993) || id:ebi-a-GCST90016975	MR Egger	4.51631	5	0.477705
119	ebi-a-GCST90016975	ieu-a-1082	Thyroid cancer || id:ieu-a-1082	Gut microbiota abundance (genus Butyrivibrio id.1993) || id:ebi-a-GCST90016975	Inverse variance weighted	7.95807	6	0.241191
120	ebi-a-GCST90016976	ieu-a-1082	Thyroid cancer || id:ieu-a-1082	Gut microbiota abundance (genus Candidatus Soleaferrea id.11350) || id:ebi-a-GCST90016976	MR Egger	1.54574	4	0.818509
121	ebi-a-GCST90016976	ieu-a-1082	Thyroid cancer || id:ieu-a-1082	Gut microbiota abundance (genus Candidatus Soleaferrea id.11350) || id:ebi-a-GCST90016976	Inverse variance weighted	2.03117	5	0.844815
122	ebi-a-GCST90016977	ieu-a-1082	Thyroid cancer || id:ieu-a-1082	Gut microbiota abundance (genus Catenibacterium id.2153) || id:ebi-a-GCST90016977	MR Egger	0.585943	1	0.443992
123	ebi-a-GCST90016977	ieu-a-1082	Thyroid cancer || id:ieu-a-1082	Gut microbiota abundance (genus Catenibacterium id.2153) || id:ebi-a-GCST90016977	Inverse variance weighted	0.593383	2	0.743273
124	ebi-a-GCST90016978	ieu-a-1082	Thyroid cancer || id:ieu-a-1082	Gut microbiota abundance (genus Christensenellaceae R 7group id.11283) || id:ebi-a-GCST90016978	MR Egger	0.353292	1	0.552255
125	ebi-a-GCST90016978	ieu-a-1082	Thyroid cancer || id:ieu-a-1082	Gut microbiota abundance (genus Christensenellaceae R 7group id.11283) || id:ebi-a-GCST90016978	Inverse variance weighted	0.463149	2	0.793284
126	ebi-a-GCST90016979	ieu-a-1082	Thyroid cancer || id:ieu-a-1082	Gut microbiota abundance (genus Clostridium innocuum group id.14397) || id:ebi-a-GCST90016979	Inverse variance weighted	0.720002	1	0.396143
127	ebi-a-GCST90016981	ieu-a-1082	Thyroid cancer || id:ieu-a-1082	Gut microbiota abundance (genus Collinsella id.815) || id:ebi-a-GCST90016981	Inverse variance weighted	3.03825	1	0.0813236
128	ebi-a-GCST90016982	ieu-a-1082	Thyroid cancer || id:ieu-a-1082	Gut microbiota abundance (genus Coprobacter id.949) || id:ebi-a-GCST90016982	Inverse variance weighted	0.77076	1	0.379982
129	ebi-a-GCST90016983	ieu-a-1082	Thyroid cancer || id:ieu-a-1082	Gut microbiota abundance (genus Coprococcus1 id.11301) || id:ebi-a-GCST90016983	MR Egger	1.2116	2	0.545638
130	ebi-a-GCST90016983	ieu-a-1082	Thyroid cancer || id:ieu-a-1082	Gut microbiota abundance (genus Coprococcus1 id.11301) || id:ebi-a-GCST90016983	Inverse variance weighted	2.99955	3	0.391695
131	ebi-a-GCST90016984	ieu-a-1082	Thyroid cancer || id:ieu-a-1082	Gut microbiota abundance (genus Coprococcus2 id.11302) || id:ebi-a-GCST90016984	MR Egger	0.886202	3	0.828756
132	ebi-a-GCST90016984	ieu-a-1082	Thyroid cancer || id:ieu-a-1082	Gut microbiota abundance (genus Coprococcus2 id.11302) || id:ebi-a-GCST90016984	Inverse variance weighted	1.62405	4	0.804463
133	ebi-a-GCST90016985	ieu-a-1082	Thyroid cancer || id:ieu-a-1082	Gut microbiota abundance (genus Coprococcus3 id.11303) || id:ebi-a-GCST90016985	MR Egger	0.346429	1	0.556142
134	ebi-a-GCST90016985	ieu-a-1082	Thyroid cancer || id:ieu-a-1082	Gut microbiota abundance (genus Coprococcus3 id.11303) || id:ebi-a-GCST90016985	Inverse variance weighted	0.374385	2	0.829284
135	ebi-a-GCST90016986	ieu-a-1082	Thyroid cancer || id:ieu-a-1082	Gut microbiota abundance (genus Defluviitaleaceae UCG011 id.11287) || id:ebi-a-GCST90016986	MR Egger	0.0449686	1	0.832062
136	ebi-a-GCST90016986	ieu-a-1082	Thyroid cancer || id:ieu-a-1082	Gut microbiota abundance (genus Defluviitaleaceae UCG011 id.11287) || id:ebi-a-GCST90016986	Inverse variance weighted	5.50385	2	0.0638049
137	ebi-a-GCST90016987	ieu-a-1082	Thyroid cancer || id:ieu-a-1082	Gut microbiota abundance (genus Desulfovibrio id.3173) || id:ebi-a-GCST90016987	MR Egger	8.45635	5	0.132814
138	ebi-a-GCST90016987	ieu-a-1082	Thyroid cancer || id:ieu-a-1082	Gut microbiota abundance (genus Desulfovibrio id.3173) || id:ebi-a-GCST90016987	Inverse variance weighted	9.49073	6	0.147802
139	ebi-a-GCST90016988	ieu-a-1082	Thyroid cancer || id:ieu-a-1082	Gut microbiota abundance (genus Dialister id.2183) || id:ebi-a-GCST90016988	MR Egger	0.773975	2	0.679099
140	ebi-a-GCST90016988	ieu-a-1082	Thyroid cancer || id:ieu-a-1082	Gut microbiota abundance (genus Dialister id.2183) || id:ebi-a-GCST90016988	Inverse variance weighted	2.68706	3	0.442431
141	ebi-a-GCST90016989	ieu-a-1082	Thyroid cancer || id:ieu-a-1082	Gut microbiota abundance (genus Dorea id.1997) || id:ebi-a-GCST90016989	MR Egger	35.1802	3	1.12e-07
142	ebi-a-GCST90016989	ieu-a-1082	Thyroid cancer || id:ieu-a-1082	Gut microbiota abundance (genus Dorea id.1997) || id:ebi-a-GCST90016989	Inverse variance weighted	39.1336	4	6.54e-08
143	ebi-a-GCST90016990	ieu-a-1082	Thyroid cancer || id:ieu-a-1082	Gut microbiota abundance (genus Eggerthella id.819) || id:ebi-a-GCST90016990	MR Egger	1.13885	1	0.285896
144	ebi-a-GCST90016990	ieu-a-1082	Thyroid cancer || id:ieu-a-1082	Gut microbiota abundance (genus Eggerthella id.819) || id:ebi-a-GCST90016990	Inverse variance weighted	2.34945	2	0.308904
145	ebi-a-GCST90016991	ieu-a-1082	Thyroid cancer || id:ieu-a-1082	Gut microbiota abundance (genus Eisenbergiella id.11304) || id:ebi-a-GCST90016991	MR Egger	8.54864	6	0.200598
146	ebi-a-GCST90016991	ieu-a-1082	Thyroid cancer || id:ieu-a-1082	Gut microbiota abundance (genus Eisenbergiella id.11304) || id:ebi-a-GCST90016991	Inverse variance weighted	8.64434	7	0.279209
147	ebi-a-GCST90016992	ieu-a-1082	Thyroid cancer || id:ieu-a-1082	Gut microbiota abundance (genus Enterorhabdus id.820) || id:ebi-a-GCST90016992	Inverse variance weighted	1.73742	1	0.187466
148	ebi-a-GCST90016993	ieu-a-1082	Thyroid cancer || id:ieu-a-1082	Gut microbiota abundance (genus Erysipelatoclostridium id.11381) || id:ebi-a-GCST90016993	MR Egger	1.38201	5	0.926271
149	ebi-a-GCST90016993	ieu-a-1082	Thyroid cancer || id:ieu-a-1082	Gut microbiota abundance (genus Erysipelatoclostridium id.11381) || id:ebi-a-GCST90016993	Inverse variance weighted	3.49356	6	0.744826
150	ebi-a-GCST90016995	ieu-a-1082	Thyroid cancer || id:ieu-a-1082	Gut microbiota abundance (genus Escherichia Shigella id.3504) || id:ebi-a-GCST90016995	MR Egger	0.141555	1	0.70674
151	ebi-a-GCST90016995	ieu-a-1082	Thyroid cancer || id:ieu-a-1082	Gut microbiota abundance (genus Escherichia Shigella id.3504) || id:ebi-a-GCST90016995	Inverse variance weighted	0.157243	2	0.92439
152	ebi-a-GCST90016996	ieu-a-1082	Thyroid cancer || id:ieu-a-1082	Gut microbiota abundance (genus Eubacterium brachy group id.11296) || id:ebi-a-GCST90016996	MR Egger	2.11781	3	0.548319
153	ebi-a-GCST90016996	ieu-a-1082	Thyroid cancer || id:ieu-a-1082	Gut microbiota abundance (genus Eubacterium brachy group id.11296) || id:ebi-a-GCST90016996	Inverse variance weighted	4.70362	4	0.319081
154	ebi-a-GCST90016997	ieu-a-1082	Thyroid cancer || id:ieu-a-1082	Gut microbiota abundance (genus Eubacterium coprostanoligenes group id.11375) || id:ebi-a-GCST90016997	MR Egger	4.33246	5	0.502608
155	ebi-a-GCST90016997	ieu-a-1082	Thyroid cancer || id:ieu-a-1082	Gut microbiota abundance (genus Eubacterium coprostanoligenes group id.11375) || id:ebi-a-GCST90016997	Inverse variance weighted	5.54677	6	0.475822
156	ebi-a-GCST90016999	ieu-a-1082	Thyroid cancer || id:ieu-a-1082	Gut microbiota abundance (genus Eubacterium fissicatena group id.14373) || id:ebi-a-GCST90016999	MR Egger	4.21786	2	0.121368
157	ebi-a-GCST90016999	ieu-a-1082	Thyroid cancer || id:ieu-a-1082	Gut microbiota abundance (genus Eubacterium fissicatena group id.14373) || id:ebi-a-GCST90016999	Inverse variance weighted	4.41198	3	0.220277
158	ebi-a-GCST90017000	ieu-a-1082	Thyroid cancer || id:ieu-a-1082	Gut microbiota abundance (genus Eubacterium hallii group id.11338) || id:ebi-a-GCST90017000	MR Egger	2.73595	4	0.602939
159	ebi-a-GCST90017000	ieu-a-1082	Thyroid cancer || id:ieu-a-1082	Gut microbiota abundance (genus Eubacterium hallii group id.11338) || id:ebi-a-GCST90017000	Inverse variance weighted	2.74297	5	0.739539
160	ebi-a-GCST90017001	ieu-a-1082	Thyroid cancer || id:ieu-a-1082	Gut microbiota abundance (genus Eubacterium nodatum group id.11297) || id:ebi-a-GCST90017001	MR Egger	0.0250284	1	0.874296
161	ebi-a-GCST90017001	ieu-a-1082	Thyroid cancer || id:ieu-a-1082	Gut microbiota abundance (genus Eubacterium nodatum group id.11297) || id:ebi-a-GCST90017001	Inverse variance weighted	0.846652	2	0.654865
162	ebi-a-GCST90017004	ieu-a-1082	Thyroid cancer || id:ieu-a-1082	Gut microbiota abundance (genus Eubacterium ruminantium group id.11340) || id:ebi-a-GCST90017004	MR Egger	1.57001	3	0.666209
163	ebi-a-GCST90017004	ieu-a-1082	Thyroid cancer || id:ieu-a-1082	Gut microbiota abundance (genus Eubacterium ruminantium group id.11340) || id:ebi-a-GCST90017004	Inverse variance weighted	1.62167	4	0.804892
164	ebi-a-GCST90017005	ieu-a-1082	Thyroid cancer || id:ieu-a-1082	Gut microbiota abundance (genus Eubacterium ventriosum group id.11341) || id:ebi-a-GCST90017005	MR Egger	5.07047	6	0.534807
165	ebi-a-GCST90017005	ieu-a-1082	Thyroid cancer || id:ieu-a-1082	Gut microbiota abundance (genus Eubacterium ventriosum group id.11341) || id:ebi-a-GCST90017005	Inverse variance weighted	5.91805	7	0.54935
166	ebi-a-GCST90017006	ieu-a-1082	Thyroid cancer || id:ieu-a-1082	Gut microbiota abundance (genus Eubacterium xylanophilum group id.14375) || id:ebi-a-GCST90017006	MR Egger	2.73606	1	0.0981064
167	ebi-a-GCST90017006	ieu-a-1082	Thyroid cancer || id:ieu-a-1082	Gut microbiota abundance (genus Eubacterium xylanophilum group id.14375) || id:ebi-a-GCST90017006	Inverse variance weighted	2.9358	2	0.230409
168	ebi-a-GCST90017008	ieu-a-1082	Thyroid cancer || id:ieu-a-1082	Gut microbiota abundance (genus Family XIII AD3011 group id.11293) || id:ebi-a-GCST90017008	MR Egger	7.24068	2	0.0267736
169	ebi-a-GCST90017008	ieu-a-1082	Thyroid cancer || id:ieu-a-1082	Gut microbiota abundance (genus Family XIII AD3011 group id.11293) || id:ebi-a-GCST90017008	Inverse variance weighted	7.27747	3	0.0635605
170	ebi-a-GCST90017009	ieu-a-1082	Thyroid cancer || id:ieu-a-1082	Gut microbiota abundance (genus Family XIII UCG001 id.11294) || id:ebi-a-GCST90017009	MR Egger	4.13405	1	0.0420286
171	ebi-a-GCST90017009	ieu-a-1082	Thyroid cancer || id:ieu-a-1082	Gut microbiota abundance (genus Family XIII UCG001 id.11294) || id:ebi-a-GCST90017009	Inverse variance weighted	8.84872	2	0.0119819
172	ebi-a-GCST90017010	ieu-a-1082	Thyroid cancer || id:ieu-a-1082	Gut microbiota abundance (genus Flavonifractor id.2059) || id:ebi-a-GCST90017010	Inverse variance weighted	0.110357	1	0.739738
173	ebi-a-GCST90017011	ieu-a-1082	Thyroid cancer || id:ieu-a-1082	Gut microbiota abundance (genus Fusicatenibacter id.11305) || id:ebi-a-GCST90017011	MR Egger	5.48821	8	0.704346
174	ebi-a-GCST90017011	ieu-a-1082	Thyroid cancer || id:ieu-a-1082	Gut microbiota abundance (genus Fusicatenibacter id.11305) || id:ebi-a-GCST90017011	Inverse variance weighted	13.6077	9	0.13698
175	ebi-a-GCST90017012	ieu-a-1082	Thyroid cancer || id:ieu-a-1082	Gut microbiota abundance (genus Gordonibacter id.821) || id:ebi-a-GCST90017012	MR Egger	0.544012	3	0.909121
176	ebi-a-GCST90017012	ieu-a-1082	Thyroid cancer || id:ieu-a-1082	Gut microbiota abundance (genus Gordonibacter id.821) || id:ebi-a-GCST90017012	Inverse variance weighted	3.54163	4	0.471577
177	ebi-a-GCST90017013	ieu-a-1082	Thyroid cancer || id:ieu-a-1082	Gut microbiota abundance (genus Haemophilus id.3698) || id:ebi-a-GCST90017013	MR Egger	0.737154	1	0.390574
178	ebi-a-GCST90017013	ieu-a-1082	Thyroid cancer || id:ieu-a-1082	Gut microbiota abundance (genus Haemophilus id.3698) || id:ebi-a-GCST90017013	Inverse variance weighted	3.27503	2	0.194463
179	ebi-a-GCST90017015	ieu-a-1082	Thyroid cancer || id:ieu-a-1082	Gut microbiota abundance (genus Holdemania id.2157) || id:ebi-a-GCST90017015	MR Egger	4.46178	5	0.485014
180	ebi-a-GCST90017015	ieu-a-1082	Thyroid cancer || id:ieu-a-1082	Gut microbiota abundance (genus Holdemania id.2157) || id:ebi-a-GCST90017015	Inverse variance weighted	4.46209	6	0.614402
181	ebi-a-GCST90017016	ieu-a-1082	Thyroid cancer || id:ieu-a-1082	Gut microbiota abundance (genus Howardella id.2000) || id:ebi-a-GCST90017016	MR Egger	1.65689	2	0.436728
182	ebi-a-GCST90017016	ieu-a-1082	Thyroid cancer || id:ieu-a-1082	Gut microbiota abundance (genus Howardella id.2000) || id:ebi-a-GCST90017016	Inverse variance weighted	6.42255	3	0.0927673
183	ebi-a-GCST90017017	ieu-a-1082	Thyroid cancer || id:ieu-a-1082	Gut microbiota abundance (genus Hungatella id.11306) || id:ebi-a-GCST90017017	MR Egger	0.311479	1	0.576774
184	ebi-a-GCST90017017	ieu-a-1082	Thyroid cancer || id:ieu-a-1082	Gut microbiota abundance (genus Hungatella id.11306) || id:ebi-a-GCST90017017	Inverse variance weighted	3.26666	2	0.195278
185	ebi-a-GCST90017018	ieu-a-1082	Thyroid cancer || id:ieu-a-1082	Gut microbiota abundance (genus Intestinibacter id.11345) || id:ebi-a-GCST90017018	MR Egger	2.00422	6	0.91931
186	ebi-a-GCST90017018	ieu-a-1082	Thyroid cancer || id:ieu-a-1082	Gut microbiota abundance (genus Intestinibacter id.11345) || id:ebi-a-GCST90017018	Inverse variance weighted	2.10965	7	0.953523
187	ebi-a-GCST90017019	ieu-a-1082	Thyroid cancer || id:ieu-a-1082	Gut microbiota abundance (genus Intestinimonas id.2062) || id:ebi-a-GCST90017019	MR Egger	12.631	5	0.0270934
188	ebi-a-GCST90017019	ieu-a-1082	Thyroid cancer || id:ieu-a-1082	Gut microbiota abundance (genus Intestinimonas id.2062) || id:ebi-a-GCST90017019	Inverse variance weighted	12.6762	6	0.0484751
189	ebi-a-GCST90017020	ieu-a-1082	Thyroid cancer || id:ieu-a-1082	Gut microbiota abundance (genus Lachnoclostridium id.11308) || id:ebi-a-GCST90017020	MR Egger	4.44737	3	0.217033
190	ebi-a-GCST90017020	ieu-a-1082	Thyroid cancer || id:ieu-a-1082	Gut microbiota abundance (genus Lachnoclostridium id.11308) || id:ebi-a-GCST90017020	Inverse variance weighted	4.44969	4	0.348555
191	ebi-a-GCST90017021	ieu-a-1082	Thyroid cancer || id:ieu-a-1082	Gut microbiota abundance (genus Lachnospiraceae FCS020 group id.11314) || id:ebi-a-GCST90017021	MR Egger	6.12445	6	0.409394
192	ebi-a-GCST90017021	ieu-a-1082	Thyroid cancer || id:ieu-a-1082	Gut microbiota abundance (genus Lachnospiraceae FCS020 group id.11314) || id:ebi-a-GCST90017021	Inverse variance weighted	12.7497	7	0.0784463
193	ebi-a-GCST90017022	ieu-a-1082	Thyroid cancer || id:ieu-a-1082	Gut microbiota abundance (genus Lachnospiraceae NC2004 group id.11316) || id:ebi-a-GCST90017022	MR Egger	1.24458	2	0.536714
194	ebi-a-GCST90017022	ieu-a-1082	Thyroid cancer || id:ieu-a-1082	Gut microbiota abundance (genus Lachnospiraceae NC2004 group id.11316) || id:ebi-a-GCST90017022	Inverse variance weighted	1.39238	3	0.707322
195	ebi-a-GCST90017024	ieu-a-1082	Thyroid cancer || id:ieu-a-1082	Gut microbiota abundance (genus Lachnospiraceae NK4A136 group id.11319) || id:ebi-a-GCST90017024	MR Egger	2.0937	2	0.351041
196	ebi-a-GCST90017024	ieu-a-1082	Thyroid cancer || id:ieu-a-1082	Gut microbiota abundance (genus Lachnospiraceae NK4A136 group id.11319) || id:ebi-a-GCST90017024	Inverse variance weighted	2.14356	3	0.54315
197	ebi-a-GCST90017025	ieu-a-1082	Thyroid cancer || id:ieu-a-1082	Gut microbiota abundance (genus Lachnospiraceae UCG001 id.11321) || id:ebi-a-GCST90017025	MR Egger	14.0012	5	0.0156016
198	ebi-a-GCST90017025	ieu-a-1082	Thyroid cancer || id:ieu-a-1082	Gut microbiota abundance (genus Lachnospiraceae UCG001 id.11321) || id:ebi-a-GCST90017025	Inverse variance weighted	24.5992	6	0.000404993
199	ebi-a-GCST90017026	ieu-a-1082	Thyroid cancer || id:ieu-a-1082	Gut microbiota abundance (genus Lachnospiraceae UCG004 id.11324) || id:ebi-a-GCST90017026	MR Egger	1.76083	4	0.77964
200	ebi-a-GCST90017026	ieu-a-1082	Thyroid cancer || id:ieu-a-1082	Gut microbiota abundance (genus Lachnospiraceae UCG004 id.11324) || id:ebi-a-GCST90017026	Inverse variance weighted	1.791	5	0.877242
201	ebi-a-GCST90017027	ieu-a-1082	Thyroid cancer || id:ieu-a-1082	Gut microbiota abundance (genus Lachnospiraceae UCG008 id.11328) || id:ebi-a-GCST90017027	MR Egger	0.859686	3	0.835144
202	ebi-a-GCST90017027	ieu-a-1082	Thyroid cancer || id:ieu-a-1082	Gut microbiota abundance (genus Lachnospiraceae UCG008 id.11328) || id:ebi-a-GCST90017027	Inverse variance weighted	1.21512	4	0.875604
203	ebi-a-GCST90017028	ieu-a-1082	Thyroid cancer || id:ieu-a-1082	Gut microbiota abundance (genus Lachnospiraceae UCG010 id.11330) || id:ebi-a-GCST90017028	MR Egger	0.676486	1	0.410799
204	ebi-a-GCST90017028	ieu-a-1082	Thyroid cancer || id:ieu-a-1082	Gut microbiota abundance (genus Lachnospiraceae UCG010 id.11330) || id:ebi-a-GCST90017028	Inverse variance weighted	2.05697	2	0.357549
205	ebi-a-GCST90017030	ieu-a-1082	Thyroid cancer || id:ieu-a-1082	Gut microbiota abundance (genus Lactobacillus id.1837) || id:ebi-a-GCST90017030	MR Egger	0.206007	2	0.902124
206	ebi-a-GCST90017030	ieu-a-1082	Thyroid cancer || id:ieu-a-1082	Gut microbiota abundance (genus Lactobacillus id.1837) || id:ebi-a-GCST90017030	Inverse variance weighted	5.37535	3	0.146287
207	ebi-a-GCST90017031	ieu-a-1082	Thyroid cancer || id:ieu-a-1082	Gut microbiota abundance (genus Lactococcus id.1851) || id:ebi-a-GCST90017031	MR Egger	8.9331	4	0.0627936
208	ebi-a-GCST90017031	ieu-a-1082	Thyroid cancer || id:ieu-a-1082	Gut microbiota abundance (genus Lactococcus id.1851) || id:ebi-a-GCST90017031	Inverse variance weighted	9.57587	5	0.0881844
209	ebi-a-GCST90017032	ieu-a-1082	Thyroid cancer || id:ieu-a-1082	Gut microbiota abundance (genus Marvinbryantia id.2005) || id:ebi-a-GCST90017032	MR Egger	5.9546	2	0.0509301
210	ebi-a-GCST90017032	ieu-a-1082	Thyroid cancer || id:ieu-a-1082	Gut microbiota abundance (genus Marvinbryantia id.2005) || id:ebi-a-GCST90017032	Inverse variance weighted	7.4407	3	0.059102
211	ebi-a-GCST90017033	ieu-a-1082	Thyroid cancer || id:ieu-a-1082	Gut microbiota abundance (genus Methanobrevibacter id.123) || id:ebi-a-GCST90017033	MR Egger	2.96891	2	0.226626
212	ebi-a-GCST90017033	ieu-a-1082	Thyroid cancer || id:ieu-a-1082	Gut microbiota abundance (genus Methanobrevibacter id.123) || id:ebi-a-GCST90017033	Inverse variance weighted	3.73379	3	0.291681
213	ebi-a-GCST90017035	ieu-a-1082	Thyroid cancer || id:ieu-a-1082	Gut microbiota abundance (genus Olsenella id.822) || id:ebi-a-GCST90017035	MR Egger	3.05195	5	0.691976
214	ebi-a-GCST90017035	ieu-a-1082	Thyroid cancer || id:ieu-a-1082	Gut microbiota abundance (genus Olsenella id.822) || id:ebi-a-GCST90017035	Inverse variance weighted	3.79389	6	0.704546
215	ebi-a-GCST90017036	ieu-a-1082	Thyroid cancer || id:ieu-a-1082	Gut microbiota abundance (genus Oscillibacter id.2063) || id:ebi-a-GCST90017036	MR Egger	3.26126	5	0.659777
216	ebi-a-GCST90017036	ieu-a-1082	Thyroid cancer || id:ieu-a-1082	Gut microbiota abundance (genus Oscillibacter id.2063) || id:ebi-a-GCST90017036	Inverse variance weighted	5.41693	6	0.491553
217	ebi-a-GCST90017038	ieu-a-1082	Thyroid cancer || id:ieu-a-1082	Gut microbiota abundance (genus Oxalobacter id.2978) || id:ebi-a-GCST90017038	Inverse variance weighted	0.110811	1	0.739223
218	ebi-a-GCST90017039	ieu-a-1082	Thyroid cancer || id:ieu-a-1082	Gut microbiota abundance (genus Parabacteroides id.954) || id:ebi-a-GCST90017039	MR Egger	2.74482	1	0.0975699
219	ebi-a-GCST90017039	ieu-a-1082	Thyroid cancer || id:ieu-a-1082	Gut microbiota abundance (genus Parabacteroides id.954) || id:ebi-a-GCST90017039	Inverse variance weighted	3.34023	2	0.188225
220	ebi-a-GCST90017040	ieu-a-1082	Thyroid cancer || id:ieu-a-1082	Gut microbiota abundance (genus Paraprevotella id.962) || id:ebi-a-GCST90017040	MR Egger	7.3049	5	0.198934
221	ebi-a-GCST90017040	ieu-a-1082	Thyroid cancer || id:ieu-a-1082	Gut microbiota abundance (genus Paraprevotella id.962) || id:ebi-a-GCST90017040	Inverse variance weighted	9.53991	6	0.145413
222	ebi-a-GCST90017041	ieu-a-1082	Thyroid cancer || id:ieu-a-1082	Gut microbiota abundance (genus Parasutterella id.2892) || id:ebi-a-GCST90017041	MR Egger	16.8974	8	0.0311952
223	ebi-a-GCST90017041	ieu-a-1082	Thyroid cancer || id:ieu-a-1082	Gut microbiota abundance (genus Parasutterella id.2892) || id:ebi-a-GCST90017041	Inverse variance weighted	16.8974	9	0.0503465
224	ebi-a-GCST90017042	ieu-a-1082	Thyroid cancer || id:ieu-a-1082	Gut microbiota abundance (genus Peptococcus id.2037) || id:ebi-a-GCST90017042	MR Egger	2.65173	2	0.265573
225	ebi-a-GCST90017042	ieu-a-1082	Thyroid cancer || id:ieu-a-1082	Gut microbiota abundance (genus Peptococcus id.2037) || id:ebi-a-GCST90017042	Inverse variance weighted	2.67104	3	0.445171
226	ebi-a-GCST90017043	ieu-a-1082	Thyroid cancer || id:ieu-a-1082	Gut microbiota abundance (genus Phascolarctobacterium id.2168) || id:ebi-a-GCST90017043	MR Egger	0.0842231	1	0.771654
227	ebi-a-GCST90017043	ieu-a-1082	Thyroid cancer || id:ieu-a-1082	Gut microbiota abundance (genus Phascolarctobacterium id.2168) || id:ebi-a-GCST90017043	Inverse variance weighted	1.21202	2	0.545523
228	ebi-a-GCST90017044	ieu-a-1082	Thyroid cancer || id:ieu-a-1082	Gut microbiota abundance (genus Prevotella7 id.11182) || id:ebi-a-GCST90017044	MR Egger	1.69265	1	0.193252
229	ebi-a-GCST90017044	ieu-a-1082	Thyroid cancer || id:ieu-a-1082	Gut microbiota abundance (genus Prevotella7 id.11182) || id:ebi-a-GCST90017044	Inverse variance weighted	1.72268	2	0.422595
230	ebi-a-GCST90017045	ieu-a-1082	Thyroid cancer || id:ieu-a-1082	Gut microbiota abundance (genus Prevotella9 id.11183) || id:ebi-a-GCST90017045	MR Egger	12.1314	6	0.0590999
231	ebi-a-GCST90017045	ieu-a-1082	Thyroid cancer || id:ieu-a-1082	Gut microbiota abundance (genus Prevotella9 id.11183) || id:ebi-a-GCST90017045	Inverse variance weighted	15.0104	7	0.0358662
232	ebi-a-GCST90017046	ieu-a-1082	Thyroid cancer || id:ieu-a-1082	Gut microbiota abundance (genus Rikenellaceae RC9 gut group id.11191) || id:ebi-a-GCST90017046	MR Egger	2.84101	2	0.241592
233	ebi-a-GCST90017046	ieu-a-1082	Thyroid cancer || id:ieu-a-1082	Gut microbiota abundance (genus Rikenellaceae RC9 gut group id.11191) || id:ebi-a-GCST90017046	Inverse variance weighted	2.94016	3	0.400943
234	ebi-a-GCST90017047	ieu-a-1082	Thyroid cancer || id:ieu-a-1082	Gut microbiota abundance (genus Romboutsia id.11347) || id:ebi-a-GCST90017047	MR Egger	1.49791	4	0.827012
235	ebi-a-GCST90017047	ieu-a-1082	Thyroid cancer || id:ieu-a-1082	Gut microbiota abundance (genus Romboutsia id.11347) || id:ebi-a-GCST90017047	Inverse variance weighted	1.69177	5	0.889935
236	ebi-a-GCST90017048	ieu-a-1082	Thyroid cancer || id:ieu-a-1082	Gut microbiota abundance (genus Roseburia id.2012) || id:ebi-a-GCST90017048	MR Egger	6.30183	3	0.0978142
237	ebi-a-GCST90017048	ieu-a-1082	Thyroid cancer || id:ieu-a-1082	Gut microbiota abundance (genus Roseburia id.2012) || id:ebi-a-GCST90017048	Inverse variance weighted	6.41821	4	0.170017
238	ebi-a-GCST90017049	ieu-a-1082	Thyroid cancer || id:ieu-a-1082	Gut microbiota abundance (genus Ruminiclostridium5 id.11355) || id:ebi-a-GCST90017049	MR Egger	1.30635	3	0.727626
239	ebi-a-GCST90017049	ieu-a-1082	Thyroid cancer || id:ieu-a-1082	Gut microbiota abundance (genus Ruminiclostridium5 id.11355) || id:ebi-a-GCST90017049	Inverse variance weighted	6.09169	4	0.192405
240	ebi-a-GCST90017050	ieu-a-1082	Thyroid cancer || id:ieu-a-1082	Gut microbiota abundance (genus Ruminiclostridium6 id.11356) || id:ebi-a-GCST90017050	MR Egger	0.299304	4	0.989859
241	ebi-a-GCST90017050	ieu-a-1082	Thyroid cancer || id:ieu-a-1082	Gut microbiota abundance (genus Ruminiclostridium6 id.11356) || id:ebi-a-GCST90017050	Inverse variance weighted	0.755544	5	0.979782
242	ebi-a-GCST90017051	ieu-a-1082	Thyroid cancer || id:ieu-a-1082	Gut microbiota abundance (genus Ruminiclostridium9 id.11357) || id:ebi-a-GCST90017051	MR Egger	2.36331	2	0.306771
243	ebi-a-GCST90017051	ieu-a-1082	Thyroid cancer || id:ieu-a-1082	Gut microbiota abundance (genus Ruminiclostridium9 id.11357) || id:ebi-a-GCST90017051	Inverse variance weighted	2.4329	3	0.487539
244	ebi-a-GCST90017052	ieu-a-1082	Thyroid cancer || id:ieu-a-1082	Gut microbiota abundance (genus Ruminococcaceae NK4A214 group id.11358) || id:ebi-a-GCST90017052	MR Egger	1.88259	3	0.597129
245	ebi-a-GCST90017052	ieu-a-1082	Thyroid cancer || id:ieu-a-1082	Gut microbiota abundance (genus Ruminococcaceae NK4A214 group id.11358) || id:ebi-a-GCST90017052	Inverse variance weighted	1.9681	4	0.741626
246	ebi-a-GCST90017053	ieu-a-1082	Thyroid cancer || id:ieu-a-1082	Gut microbiota abundance (genus Ruminococcaceae UCG002 id.11360) || id:ebi-a-GCST90017053	MR Egger	3.97637	6	0.679874
247	ebi-a-GCST90017053	ieu-a-1082	Thyroid cancer || id:ieu-a-1082	Gut microbiota abundance (genus Ruminococcaceae UCG002 id.11360) || id:ebi-a-GCST90017053	Inverse variance weighted	5.47963	7	0.601642
248	ebi-a-GCST90017054	ieu-a-1082	Thyroid cancer || id:ieu-a-1082	Gut microbiota abundance (genus Ruminococcaceae UCG003 id.11361) || id:ebi-a-GCST90017054	MR Egger	0.00145742	2	0.999272
249	ebi-a-GCST90017054	ieu-a-1082	Thyroid cancer || id:ieu-a-1082	Gut microbiota abundance (genus Ruminococcaceae UCG003 id.11361) || id:ebi-a-GCST90017054	Inverse variance weighted	0.0697335	3	0.995204
250	ebi-a-GCST90017055	ieu-a-1082	Thyroid cancer || id:ieu-a-1082	Gut microbiota abundance (genus Ruminococcaceae UCG004 id.11362) || id:ebi-a-GCST90017055	MR Egger	0.943739	3	0.814862
251	ebi-a-GCST90017055	ieu-a-1082	Thyroid cancer || id:ieu-a-1082	Gut microbiota abundance (genus Ruminococcaceae UCG004 id.11362) || id:ebi-a-GCST90017055	Inverse variance weighted	3.68958	4	0.449644
252	ebi-a-GCST90017056	ieu-a-1082	Thyroid cancer || id:ieu-a-1082	Gut microbiota abundance (genus Ruminococcaceae UCG005 id.11363) || id:ebi-a-GCST90017056	MR Egger	6.88629	6	0.331491
253	ebi-a-GCST90017056	ieu-a-1082	Thyroid cancer || id:ieu-a-1082	Gut microbiota abundance (genus Ruminococcaceae UCG005 id.11363) || id:ebi-a-GCST90017056	Inverse variance weighted	11.8547	7	0.105439
254	ebi-a-GCST90017057	ieu-a-1082	Thyroid cancer || id:ieu-a-1082	Gut microbiota abundance (genus Ruminococcaceae UCG009 id.11366) || id:ebi-a-GCST90017057	MR Egger	23.305	5	0.000295127
255	ebi-a-GCST90017057	ieu-a-1082	Thyroid cancer || id:ieu-a-1082	Gut microbiota abundance (genus Ruminococcaceae UCG009 id.11366) || id:ebi-a-GCST90017057	Inverse variance weighted	23.4225	6	0.00066664
256	ebi-a-GCST90017058	ieu-a-1082	Thyroid cancer || id:ieu-a-1082	Gut microbiota abundance (genus Ruminococcaceae UCG010 id.11367) || id:ebi-a-GCST90017058	Inverse variance weighted	0.274793	1	0.600135
257	ebi-a-GCST90017059	ieu-a-1082	Thyroid cancer || id:ieu-a-1082	Gut microbiota abundance (genus Ruminococcaceae UCG011 id.11368) || id:ebi-a-GCST90017059	MR Egger	5.96734	3	0.11321
258	ebi-a-GCST90017059	ieu-a-1082	Thyroid cancer || id:ieu-a-1082	Gut microbiota abundance (genus Ruminococcaceae UCG011 id.11368) || id:ebi-a-GCST90017059	Inverse variance weighted	8.34072	4	0.079865
259	ebi-a-GCST90017060	ieu-a-1082	Thyroid cancer || id:ieu-a-1082	Gut microbiota abundance (genus Ruminococcaceae UCG013 id.11370) || id:ebi-a-GCST90017060	MR Egger	0.595477	2	0.742496
260	ebi-a-GCST90017060	ieu-a-1082	Thyroid cancer || id:ieu-a-1082	Gut microbiota abundance (genus Ruminococcaceae UCG013 id.11370) || id:ebi-a-GCST90017060	Inverse variance weighted	1.37291	3	0.711897
261	ebi-a-GCST90017061	ieu-a-1082	Thyroid cancer || id:ieu-a-1082	Gut microbiota abundance (genus Ruminococcaceae UCG014 id.11371) || id:ebi-a-GCST90017061	MR Egger	4.20126	6	0.649461
262	ebi-a-GCST90017061	ieu-a-1082	Thyroid cancer || id:ieu-a-1082	Gut microbiota abundance (genus Ruminococcaceae UCG014 id.11371) || id:ebi-a-GCST90017061	Inverse variance weighted	4.20448	7	0.755947
263	ebi-a-GCST90017062	ieu-a-1082	Thyroid cancer || id:ieu-a-1082	Gut microbiota abundance (genus Ruminococcus1 id.11373) || id:ebi-a-GCST90017062	MR Egger	1.95587	2	0.376087
264	ebi-a-GCST90017062	ieu-a-1082	Thyroid cancer || id:ieu-a-1082	Gut microbiota abundance (genus Ruminococcus1 id.11373) || id:ebi-a-GCST90017062	Inverse variance weighted	2.25857	3	0.520505
265	ebi-a-GCST90017063	ieu-a-1082	Thyroid cancer || id:ieu-a-1082	Gut microbiota abundance (genus Ruminococcus2 id.11374) || id:ebi-a-GCST90017063	MR Egger	12.3172	5	0.0306909
266	ebi-a-GCST90017063	ieu-a-1082	Thyroid cancer || id:ieu-a-1082	Gut microbiota abundance (genus Ruminococcus2 id.11374) || id:ebi-a-GCST90017063	Inverse variance weighted	12.7843	6	0.0465923
267	ebi-a-GCST90017064	ieu-a-1082	Thyroid cancer || id:ieu-a-1082	Gut microbiota abundance (genus Ruminococcus gauvreauii group id.11342) || id:ebi-a-GCST90017064	MR Egger	4.94188	3	0.176103
268	ebi-a-GCST90017064	ieu-a-1082	Thyroid cancer || id:ieu-a-1082	Gut microbiota abundance (genus Ruminococcus gauvreauii group id.11342) || id:ebi-a-GCST90017064	Inverse variance weighted	6.07356	4	0.193721
269	ebi-a-GCST90017065	ieu-a-1082	Thyroid cancer || id:ieu-a-1082	Gut microbiota abundance (genus Ruminococcus gnavus group id.14376) || id:ebi-a-GCST90017065	MR Egger	14.8234	6	0.021676
270	ebi-a-GCST90017065	ieu-a-1082	Thyroid cancer || id:ieu-a-1082	Gut microbiota abundance (genus Ruminococcus gnavus group id.14376) || id:ebi-a-GCST90017065	Inverse variance weighted	14.9303	7	0.0369034
271	ebi-a-GCST90017066	ieu-a-1082	Thyroid cancer || id:ieu-a-1082	Gut microbiota abundance (genus Ruminococcus torques group id.14377) || id:ebi-a-GCST90017066	MR Egger	2.60097	2	0.2724
272	ebi-a-GCST90017066	ieu-a-1082	Thyroid cancer || id:ieu-a-1082	Gut microbiota abundance (genus Ruminococcus torques group id.14377) || id:ebi-a-GCST90017066	Inverse variance weighted	2.66842	3	0.44562
273	ebi-a-GCST90017067	ieu-a-1082	Thyroid cancer || id:ieu-a-1082	Gut microbiota abundance (genus Sellimonas id.14369) || id:ebi-a-GCST90017067	Inverse variance weighted	5.46918	1	0.0193548
274	ebi-a-GCST90017068	ieu-a-1082	Thyroid cancer || id:ieu-a-1082	Gut microbiota abundance (genus Senegalimassilia id.11160) || id:ebi-a-GCST90017068	MR Egger	3.66742	2	0.159819
275	ebi-a-GCST90017068	ieu-a-1082	Thyroid cancer || id:ieu-a-1082	Gut microbiota abundance (genus Senegalimassilia id.11160) || id:ebi-a-GCST90017068	Inverse variance weighted	4.56315	3	0.206726
276	ebi-a-GCST90017069	ieu-a-1082	Thyroid cancer || id:ieu-a-1082	Gut microbiota abundance (genus Slackia id.825) || id:ebi-a-GCST90017069	MR Egger	1.22721	2	0.541394
277	ebi-a-GCST90017069	ieu-a-1082	Thyroid cancer || id:ieu-a-1082	Gut microbiota abundance (genus Slackia id.825) || id:ebi-a-GCST90017069	Inverse variance weighted	1.39904	3	0.70576
278	ebi-a-GCST90017070	ieu-a-1082	Thyroid cancer || id:ieu-a-1082	Gut microbiota abundance (genus Streptococcus id.1853) || id:ebi-a-GCST90017070	MR Egger	3.21847	4	0.521953
279	ebi-a-GCST90017070	ieu-a-1082	Thyroid cancer || id:ieu-a-1082	Gut microbiota abundance (genus Streptococcus id.1853) || id:ebi-a-GCST90017070	Inverse variance weighted	4.49965	5	0.47993
280	ebi-a-GCST90017071	ieu-a-1082	Thyroid cancer || id:ieu-a-1082	Gut microbiota abundance (genus Subdoligranulum id.2070) || id:ebi-a-GCST90017071	MR Egger	0.385838	2	0.824549
281	ebi-a-GCST90017071	ieu-a-1082	Thyroid cancer || id:ieu-a-1082	Gut microbiota abundance (genus Subdoligranulum id.2070) || id:ebi-a-GCST90017071	Inverse variance weighted	0.84936	3	0.837628
282	ebi-a-GCST90017072	ieu-a-1082	Thyroid cancer || id:ieu-a-1082	Gut microbiota abundance (genus Sutterella id.2896) || id:ebi-a-GCST90017072	MR Egger	0.324969	2	0.850029
283	ebi-a-GCST90017072	ieu-a-1082	Thyroid cancer || id:ieu-a-1082	Gut microbiota abundance (genus Sutterella id.2896) || id:ebi-a-GCST90017072	Inverse variance weighted	2.1453	3	0.542804
284	ebi-a-GCST90017073	ieu-a-1082	Thyroid cancer || id:ieu-a-1082	Gut microbiota abundance (genus Terrisporobacter id.11348) || id:ebi-a-GCST90017073	MR Egger	0.414583	1	0.519653
285	ebi-a-GCST90017073	ieu-a-1082	Thyroid cancer || id:ieu-a-1082	Gut microbiota abundance (genus Terrisporobacter id.11348) || id:ebi-a-GCST90017073	Inverse variance weighted	1.2376	2	0.538591
286	ebi-a-GCST90017074	ieu-a-1082	Thyroid cancer || id:ieu-a-1082	Gut microbiota abundance (genus Turicibacter id.2162) || id:ebi-a-GCST90017074	MR Egger	10.5661	2	0.00507686
287	ebi-a-GCST90017074	ieu-a-1082	Thyroid cancer || id:ieu-a-1082	Gut microbiota abundance (genus Turicibacter id.2162) || id:ebi-a-GCST90017074	Inverse variance weighted	11.7762	3	0.0081904
288	ebi-a-GCST90017075	ieu-a-1082	Thyroid cancer || id:ieu-a-1082	Gut microbiota abundance (genus Tyzzerella3 id.11335) || id:ebi-a-GCST90017075	Inverse variance weighted	1.39814	1	0.237035
289	ebi-a-GCST90017076	ieu-a-1082	Thyroid cancer || id:ieu-a-1082	Gut microbiota abundance (unknown genus id.1000000073) || id:ebi-a-GCST90017076	MR Egger	6.45656	6	0.374032
290	ebi-a-GCST90017076	ieu-a-1082	Thyroid cancer || id:ieu-a-1082	Gut microbiota abundance (unknown genus id.1000000073) || id:ebi-a-GCST90017076	Inverse variance weighted	7.73709	7	0.356347
291	ebi-a-GCST90017077	ieu-a-1082	Thyroid cancer || id:ieu-a-1082	Gut microbiota abundance (unknown genus id.1000001215) || id:ebi-a-GCST90017077	MR Egger	0.178451	1	0.672708
292	ebi-a-GCST90017077	ieu-a-1082	Thyroid cancer || id:ieu-a-1082	Gut microbiota abundance (unknown genus id.1000001215) || id:ebi-a-GCST90017077	Inverse variance weighted	1.1433	2	0.564594
293	ebi-a-GCST90017078	ieu-a-1082	Thyroid cancer || id:ieu-a-1082	Gut microbiota abundance (unknown genus id.1000005472) || id:ebi-a-GCST90017078	MR Egger	7.55418	7	0.37354
294	ebi-a-GCST90017078	ieu-a-1082	Thyroid cancer || id:ieu-a-1082	Gut microbiota abundance (unknown genus id.1000005472) || id:ebi-a-GCST90017078	Inverse variance weighted	7.55996	8	0.47759
295	ebi-a-GCST90017079	ieu-a-1082	Thyroid cancer || id:ieu-a-1082	Gut microbiota abundance (unknown genus id.1000005479) || id:ebi-a-GCST90017079	MR Egger	1.64973	2	0.438294
296	ebi-a-GCST90017079	ieu-a-1082	Thyroid cancer || id:ieu-a-1082	Gut microbiota abundance (unknown genus id.1000005479) || id:ebi-a-GCST90017079	Inverse variance weighted	3.56525	3	0.312398
297	ebi-a-GCST90017080	ieu-a-1082	Thyroid cancer || id:ieu-a-1082	Gut microbiota abundance (unknown genus id.1000006162) || id:ebi-a-GCST90017080	MR Egger	5.06657	5	0.407811
298	ebi-a-GCST90017080	ieu-a-1082	Thyroid cancer || id:ieu-a-1082	Gut microbiota abundance (unknown genus id.1000006162) || id:ebi-a-GCST90017080	Inverse variance weighted	7.30554	6	0.293513
299	ebi-a-GCST90017081	ieu-a-1082	Thyroid cancer || id:ieu-a-1082	Gut microbiota abundance (unknown genus id.1868) || id:ebi-a-GCST90017081	MR Egger	1.58363	6	0.953747
300	ebi-a-GCST90017081	ieu-a-1082	Thyroid cancer || id:ieu-a-1082	Gut microbiota abundance (unknown genus id.1868) || id:ebi-a-GCST90017081	Inverse variance weighted	2.00967	7	0.959303
301	ebi-a-GCST90017082	ieu-a-1082	Thyroid cancer || id:ieu-a-1082	Gut microbiota abundance (unknown genus id.2001) || id:ebi-a-GCST90017082	MR Egger	4.54047	3	0.208709
302	ebi-a-GCST90017082	ieu-a-1082	Thyroid cancer || id:ieu-a-1082	Gut microbiota abundance (unknown genus id.2001) || id:ebi-a-GCST90017082	Inverse variance weighted	5.79117	4	0.215296
303	ebi-a-GCST90017083	ieu-a-1082	Thyroid cancer || id:ieu-a-1082	Gut microbiota abundance (unknown genus id.2041) || id:ebi-a-GCST90017083	MR Egger	1.11715	2	0.572024
304	ebi-a-GCST90017083	ieu-a-1082	Thyroid cancer || id:ieu-a-1082	Gut microbiota abundance (unknown genus id.2041) || id:ebi-a-GCST90017083	Inverse variance weighted	1.16079	3	0.762422
305	ebi-a-GCST90017084	ieu-a-1082	Thyroid cancer || id:ieu-a-1082	Gut microbiota abundance (unknown genus id.2071) || id:ebi-a-GCST90017084	MR Egger	1.39501	1	0.23756
306	ebi-a-GCST90017084	ieu-a-1082	Thyroid cancer || id:ieu-a-1082	Gut microbiota abundance (unknown genus id.2071) || id:ebi-a-GCST90017084	Inverse variance weighted	1.39732	2	0.49725
307	ebi-a-GCST90017085	ieu-a-1082	Thyroid cancer || id:ieu-a-1082	Gut microbiota abundance (unknown genus id.2755) || id:ebi-a-GCST90017085	MR Egger	3.11913	3	0.373619
308	ebi-a-GCST90017085	ieu-a-1082	Thyroid cancer || id:ieu-a-1082	Gut microbiota abundance (unknown genus id.2755) || id:ebi-a-GCST90017085	Inverse variance weighted	5.7252	4	0.220632
309	ebi-a-GCST90017086	ieu-a-1082	Thyroid cancer || id:ieu-a-1082	Gut microbiota abundance (unknown genus id.826) || id:ebi-a-GCST90017086	MR Egger	8.18737	3	0.042294
310	ebi-a-GCST90017086	ieu-a-1082	Thyroid cancer || id:ieu-a-1082	Gut microbiota abundance (unknown genus id.826) || id:ebi-a-GCST90017086	Inverse variance weighted	12.8149	4	0.0122164
311	ebi-a-GCST90017087	ieu-a-1082	Thyroid cancer || id:ieu-a-1082	Gut microbiota abundance (unknown genus id.959) || id:ebi-a-GCST90017087	MR Egger	0.856695	3	0.835864
312	ebi-a-GCST90017087	ieu-a-1082	Thyroid cancer || id:ieu-a-1082	Gut microbiota abundance (unknown genus id.959) || id:ebi-a-GCST90017087	Inverse variance weighted	1.38733	4	0.846394
313	ebi-a-GCST90017089	ieu-a-1082	Thyroid cancer || id:ieu-a-1082	Gut microbiota abundance (genus Victivallis id.2256) || id:ebi-a-GCST90017089	MR Egger	2.98755	4	0.559912
314	ebi-a-GCST90017089	ieu-a-1082	Thyroid cancer || id:ieu-a-1082	Gut microbiota abundance (genus Victivallis id.2256) || id:ebi-a-GCST90017089	Inverse variance weighted	3.3894	5	0.640185
315	ebi-a-GCST90017091	ieu-a-1082	Thyroid cancer || id:ieu-a-1082	Gut microbiota abundance (order Bacillales id.1674) || id:ebi-a-GCST90017091	MR Egger	2.06788	2	0.355603
316	ebi-a-GCST90017091	ieu-a-1082	Thyroid cancer || id:ieu-a-1082	Gut microbiota abundance (order Bacillales id.1674) || id:ebi-a-GCST90017091	Inverse variance weighted	2.71792	3	0.43719
317	ebi-a-GCST90017092	ieu-a-1082	Thyroid cancer || id:ieu-a-1082	Gut microbiota abundance (order Bacteroidales id.913) || id:ebi-a-GCST90017092	Inverse variance weighted	2.91667	1	0.0876686
318	ebi-a-GCST90017093	ieu-a-1082	Thyroid cancer || id:ieu-a-1082	Gut microbiota abundance (order Bifidobacteriales id.432) || id:ebi-a-GCST90017093	MR Egger	7.36003	8	0.498332
319	ebi-a-GCST90017093	ieu-a-1082	Thyroid cancer || id:ieu-a-1082	Gut microbiota abundance (order Bifidobacteriales id.432) || id:ebi-a-GCST90017093	Inverse variance weighted	9.06395	9	0.431392
320	ebi-a-GCST90017094	ieu-a-1082	Thyroid cancer || id:ieu-a-1082	Gut microbiota abundance (order Burkholderiales id.2874) || id:ebi-a-GCST90017094	MR Egger	6.39755	2	0.0408121
321	ebi-a-GCST90017094	ieu-a-1082	Thyroid cancer || id:ieu-a-1082	Gut microbiota abundance (order Burkholderiales id.2874) || id:ebi-a-GCST90017094	Inverse variance weighted	8.20257	3	0.0420056
322	ebi-a-GCST90017095	ieu-a-1082	Thyroid cancer || id:ieu-a-1082	Gut microbiota abundance (order Clostridiales id.1863) || id:ebi-a-GCST90017095	MR Egger	2.41743	4	0.65948
323	ebi-a-GCST90017095	ieu-a-1082	Thyroid cancer || id:ieu-a-1082	Gut microbiota abundance (order Clostridiales id.1863) || id:ebi-a-GCST90017095	Inverse variance weighted	3.32384	5	0.650194
324	ebi-a-GCST90017096	ieu-a-1082	Thyroid cancer || id:ieu-a-1082	Gut microbiota abundance (order Coriobacteriales id.810) || id:ebi-a-GCST90017096	MR Egger	1.4307	1	0.23165
325	ebi-a-GCST90017096	ieu-a-1082	Thyroid cancer || id:ieu-a-1082	Gut microbiota abundance (order Coriobacteriales id.810) || id:ebi-a-GCST90017096	Inverse variance weighted	1.53073	2	0.465164
326	ebi-a-GCST90017097	ieu-a-1082	Thyroid cancer || id:ieu-a-1082	Gut microbiota abundance (order Desulfovibrionales id.3156) || id:ebi-a-GCST90017097	MR Egger	10.0891	5	0.0727507
327	ebi-a-GCST90017097	ieu-a-1082	Thyroid cancer || id:ieu-a-1082	Gut microbiota abundance (order Desulfovibrionales id.3156) || id:ebi-a-GCST90017097	Inverse variance weighted	10.9355	6	0.0903908
328	ebi-a-GCST90017098	ieu-a-1082	Thyroid cancer || id:ieu-a-1082	Gut microbiota abundance (order Enterobacteriales id.3468) || id:ebi-a-GCST90017098	Inverse variance weighted	0.169361	1	0.680681
329	ebi-a-GCST90017099	ieu-a-1082	Thyroid cancer || id:ieu-a-1082	Gut microbiota abundance (order Erysipelotrichales id.2148) || id:ebi-a-GCST90017099	MR Egger	0.427394	2	0.807593
330	ebi-a-GCST90017099	ieu-a-1082	Thyroid cancer || id:ieu-a-1082	Gut microbiota abundance (order Erysipelotrichales id.2148) || id:ebi-a-GCST90017099	Inverse variance weighted	0.726942	3	0.866849
331	ebi-a-GCST90017100	ieu-a-1082	Thyroid cancer || id:ieu-a-1082	Gut microbiota abundance (order Gastranaerophilales id.1591) || id:ebi-a-GCST90017100	MR Egger	0.178451	1	0.672708
332	ebi-a-GCST90017100	ieu-a-1082	Thyroid cancer || id:ieu-a-1082	Gut microbiota abundance (order Gastranaerophilales id.1591) || id:ebi-a-GCST90017100	Inverse variance weighted	1.1433	2	0.564594
333	ebi-a-GCST90017101	ieu-a-1082	Thyroid cancer || id:ieu-a-1082	Gut microbiota abundance (order Lactobacillales id.1800) || id:ebi-a-GCST90017101	MR Egger	3.11532	3	0.374184
334	ebi-a-GCST90017101	ieu-a-1082	Thyroid cancer || id:ieu-a-1082	Gut microbiota abundance (order Lactobacillales id.1800) || id:ebi-a-GCST90017101	Inverse variance weighted	3.11544	4	0.538696
335	ebi-a-GCST90017102	ieu-a-1082	Thyroid cancer || id:ieu-a-1082	Gut microbiota abundance (order Methanobacteriales id.120) || id:ebi-a-GCST90017102	MR Egger	0.160008	1	0.68915
336	ebi-a-GCST90017102	ieu-a-1082	Thyroid cancer || id:ieu-a-1082	Gut microbiota abundance (order Methanobacteriales id.120) || id:ebi-a-GCST90017102	Inverse variance weighted	0.185879	2	0.911248
337	ebi-a-GCST90017103	ieu-a-1082	Thyroid cancer || id:ieu-a-1082	Gut microbiota abundance (order Mollicutes RF9 id.11579) || id:ebi-a-GCST90017103	MR Egger	7.55418	7	0.37354
338	ebi-a-GCST90017103	ieu-a-1082	Thyroid cancer || id:ieu-a-1082	Gut microbiota abundance (order Mollicutes RF9 id.11579) || id:ebi-a-GCST90017103	Inverse variance weighted	7.55996	8	0.47759
339	ebi-a-GCST90017104	ieu-a-1082	Thyroid cancer || id:ieu-a-1082	Gut microbiota abundance (order NB1n id.3953) || id:ebi-a-GCST90017104	MR Egger	5.06657	5	0.407811
340	ebi-a-GCST90017104	ieu-a-1082	Thyroid cancer || id:ieu-a-1082	Gut microbiota abundance (order NB1n id.3953) || id:ebi-a-GCST90017104	Inverse variance weighted	7.30554	6	0.293513
341	ebi-a-GCST90017105	ieu-a-1082	Thyroid cancer || id:ieu-a-1082	Gut microbiota abundance (order Pasteurellales id.3688) || id:ebi-a-GCST90017105	MR Egger	0.35888	1	0.549129
342	ebi-a-GCST90017105	ieu-a-1082	Thyroid cancer || id:ieu-a-1082	Gut microbiota abundance (order Pasteurellales id.3688) || id:ebi-a-GCST90017105	Inverse variance weighted	3.64673	2	0.161481
343	ebi-a-GCST90017106	ieu-a-1082	Thyroid cancer || id:ieu-a-1082	Gut microbiota abundance (order Rhodospirillales id.2667) || id:ebi-a-GCST90017106	MR Egger	1.28803	4	0.863404
344	ebi-a-GCST90017106	ieu-a-1082	Thyroid cancer || id:ieu-a-1082	Gut microbiota abundance (order Rhodospirillales id.2667) || id:ebi-a-GCST90017106	Inverse variance weighted	3.12791	5	0.680274
345	ebi-a-GCST90017107	ieu-a-1082	Thyroid cancer || id:ieu-a-1082	Gut microbiota abundance (order Selenomonadales id.2165) || id:ebi-a-GCST90017107	MR Egger	0.00108999	1	0.973663
346	ebi-a-GCST90017107	ieu-a-1082	Thyroid cancer || id:ieu-a-1082	Gut microbiota abundance (order Selenomonadales id.2165) || id:ebi-a-GCST90017107	Inverse variance weighted	0.149285	2	0.928075
347	ebi-a-GCST90017108	ieu-a-1082	Thyroid cancer || id:ieu-a-1082	Gut microbiota abundance (order Verrucomicrobiales id.4030) || id:ebi-a-GCST90017108	MR Egger	1.67677	2	0.432407
348	ebi-a-GCST90017108	ieu-a-1082	Thyroid cancer || id:ieu-a-1082	Gut microbiota abundance (order Verrucomicrobiales id.4030) || id:ebi-a-GCST90017108	Inverse variance weighted	1.69701	3	0.637599
349	ebi-a-GCST90017109	ieu-a-1082	Thyroid cancer || id:ieu-a-1082	Gut microbiota abundance (order Victivallales id.2254) || id:ebi-a-GCST90017109	MR Egger	2.224	3	0.527237
350	ebi-a-GCST90017109	ieu-a-1082	Thyroid cancer || id:ieu-a-1082	Gut microbiota abundance (order Victivallales id.2254) || id:ebi-a-GCST90017109	Inverse variance weighted	2.69076	4	0.610832
351	ebi-a-GCST90017110	ieu-a-1082	Thyroid cancer || id:ieu-a-1082	Gut microbiota abundance (phylum Actinobacteria id.400) || id:ebi-a-GCST90017110	MR Egger	7.76932	7	0.353374
352	ebi-a-GCST90017110	ieu-a-1082	Thyroid cancer || id:ieu-a-1082	Gut microbiota abundance (phylum Actinobacteria id.400) || id:ebi-a-GCST90017110	Inverse variance weighted	8.23269	8	0.411077
353	ebi-a-GCST90017113	ieu-a-1082	Thyroid cancer || id:ieu-a-1082	Gut microbiota abundance (phylum Euryarchaeota id.55) || id:ebi-a-GCST90017113	MR Egger	1.04294	3	0.790862
354	ebi-a-GCST90017113	ieu-a-1082	Thyroid cancer || id:ieu-a-1082	Gut microbiota abundance (phylum Euryarchaeota id.55) || id:ebi-a-GCST90017113	Inverse variance weighted	1.0939	4	0.895238
355	ebi-a-GCST90017114	ieu-a-1082	Thyroid cancer || id:ieu-a-1082	Gut microbiota abundance (phylum Firmicutes id.1672) || id:ebi-a-GCST90017114	MR Egger	4.12983	5	0.530879
356	ebi-a-GCST90017114	ieu-a-1082	Thyroid cancer || id:ieu-a-1082	Gut microbiota abundance (phylum Firmicutes id.1672) || id:ebi-a-GCST90017114	Inverse variance weighted	5.28025	6	0.508404
357	ebi-a-GCST90017115	ieu-a-1082	Thyroid cancer || id:ieu-a-1082	Gut microbiota abundance (phylum Lentisphaerae id.2238) || id:ebi-a-GCST90017115	MR Egger	2.15892	3	0.540085
358	ebi-a-GCST90017115	ieu-a-1082	Thyroid cancer || id:ieu-a-1082	Gut microbiota abundance (phylum Lentisphaerae id.2238) || id:ebi-a-GCST90017115	Inverse variance weighted	2.70564	4	0.608228
359	ebi-a-GCST90017116	ieu-a-1082	Thyroid cancer || id:ieu-a-1082	Gut microbiota abundance (phylum Proteobacteria id.2375) || id:ebi-a-GCST90017116	MR Egger	3.73582	4	0.442937
360	ebi-a-GCST90017116	ieu-a-1082	Thyroid cancer || id:ieu-a-1082	Gut microbiota abundance (phylum Proteobacteria id.2375) || id:ebi-a-GCST90017116	Inverse variance weighted	4.09967	5	0.535157
361	ebi-a-GCST90017117	ieu-a-1082	Thyroid cancer || id:ieu-a-1082	Gut microbiota abundance (phylum Tenericutes id.3919) || id:ebi-a-GCST90017117	MR Egger	0.289674	1	0.59043
362	ebi-a-GCST90017117	ieu-a-1082	Thyroid cancer || id:ieu-a-1082	Gut microbiota abundance (phylum Tenericutes id.3919) || id:ebi-a-GCST90017117	Inverse variance weighted	1.41222	2	0.49356
363	ebi-a-GCST90017118	ieu-a-1082	Thyroid cancer || id:ieu-a-1082	Gut microbiota abundance (phylum Verrucomicrobia id.3982) || id:ebi-a-GCST90017118	MR Egger	1.36863	2	0.504437
364	ebi-a-GCST90017118	ieu-a-1082	Thyroid cancer || id:ieu-a-1082	Gut microbiota abundance (phylum Verrucomicrobia id.3982) || id:ebi-a-GCST90017118	Inverse variance weighted	1.52915	3	0.675558
