# Supplementary material for: Causal relationship between gut microbiota and differentiated thyroid cancer: a two-sample Mendelian randomization study
Source: Front Oncol. 2024 Apr 26;14:1375525. doi: 10.3389/fonc.2024.1375525 (PMC11082393; doi:10.3389/fonc.2024.1375525)
Supplement: Supplementary Table 3 — Results of the MRPRESSO test. [file Table_3.xlsx]

## Sheet: Sheet2
	RSSobs	Pvalue
1	0.0283537	1
2	0.00286506	1
3	0.0586112	1
4	0.062092	1
5	0.00226676	1
6	0.000217026	1
7	0.0242777	1
8	1.46695e-07	1
9	0.000576081	1
10	0.000315404	1
11	5.59902e-06	1
12	0.00964637	1
13	0.0500652	1
14	0.0408118	1
15	0.000580844	1
16	0.000312225	1
17	6.20767e-06	1
18	0.00965953	1
19	0.0500747	1
20	0.0408016	1
21	0.000576081	1
22	0.000315404	1
23	5.59902e-06	1
24	0.00964637	1
25	0.0500652	1
26	0.0408118	1
27	0.0894922	1
28	3.80438e-05	1
29	0.00182839	1
30	0.0226962	1
31	0.0235403	1
32	0.0011393	1
33	6.77673e-06	1
34	0.0422765	1
35	1.51048e-05	1
36	0.0399714	1
37	0.00672352	1
38	0.0013261	1
39	0.00998172	1
40	0.0123333	1
41	0.000207944	1
42	0.000304765	1
43	0.0111667	1
44	0.00212018	1
45	0.00277236	1
46	0.0382009	1
47	0.0215235	1
48	0.00384158	1
49	0.00477014	1
50	0.000141277	1
51	0.000204003	1
52	0.000806617	1
53	0.00260124	1
54	0.00176306	1
55	0.00121236	1
56	0.00313767	1
57	0.000223747	1
58	0.0361231	1
59	0.000800228	1
60	0.00208446	1
61	0.0035586	1
62	0.00351555	1
63	0.002156	1
64	0.00606648	1
65	0.00200674	1
66	0.00317576	1
67	0.00231315	1
68	0.000105314	1
69	0.00121909	1
70	0.0109302	1
71	0.00119579	1
72	0.000729893	1
73	0.00555379	1
74	0.152429	1
75	0.000905106	1
76	0.00248222	1
77	0.00158943	1
78	0.00625845	1
79	0.0305215	1
80	0.00121078	1
81	0.0409157	1
82	0.0984524	1
83	0.000188831	1
84	0.0413376	1
85	0.0281227	1
86	0.0299733	1
87	0.00309166	1
88	0.0134429	1
89	0.00206191	1
90	0.0175039	1
91	0.000648035	1
92	0.00515685	1
93	0.0227701	1
94	0.000164331	1
95	0.0030494	1
96	7.9265e-06	1
97	0.00218068	1
98	0.00102944	1
99	0.0184326	1
100	0.0190174	1
101	0.0371435	1
102	0.00344862	1
103	0.0532277	1
104	0.00680072	1
105	0.00195837	1
106	0.00295585	1
107	0.0100619	1
108	0.00570242	1
109	0.0214336	1
110	0.0528366	1
111	0.00634398	1
112	0.0159858	1
113	0.000777418	1
114	0.000783348	1
115	0.0163291	1
116	0.0151636	1
117	7.48382e-05	1
118	0.000207882	1
119	0.0099659	1
120	0.000216654	1
121	0.0161812	1
122	0.0116572	1
123	0.000657155	1
124	0.00170539	1
125	0.00288374	1
126	0.024895	1
127	0.0064952	1
128	0.00784705	1
129	0.0278193	1
130	0.000513037	1
131	0.055841	1
132	0.00238305	1
133	0.00164593	1
134	0.0330162	1
135	5.84404e-06	1
136	0.00791061	1
137	0.00401766	1
138	0.00165241	1
139	0.0144427	1
140	0.0297098	1
141	0.00012764	1
142	0.00402424	1
143	0.000571673	1
144	0.0804968	0.852
145	0.00419648	1
146	0.00109831	1
147	0.00193238	1
148	0.0010099	1
149	0.00519689	1
150	0.00537941	1
151	2.44731e-05	1
152	0.0010099	1
153	0.00519689	1
154	0.00537941	1
155	2.44731e-05	1
156	0.0010099	1
157	0.00519689	1
158	0.00537941	1
159	2.44731e-05	1
160	0.00846157	1
161	0.000790009	1
162	0.00237512	1
163	0.0703916	1
164	0.0434618	1
165	0.00144876	1
166	0.0113637	1
167	0.0330363	1
168	0.0252731	1
169	0.000218291	1
170	7.02824e-07	1
171	1.48779e-05	1
172	0.00566016	1
173	0.00325739	1
174	0.109099	1
175	0.0029199	1
176	0.000247941	1
177	1.64035e-05	1
178	0.0216475	1
179	0.00103272	1
180	0.0198822	1
181	0.00600429	1
182	0.139302	1
183	0.00710058	1
184	0.00346098	1
185	0.0432511	1
186	0.000420354	1
187	0.00332416	1
188	0.00222647	1
189	0.00706381	1
190	0.000195552	1
191	0.000118913	1
192	0.000153718	1
193	0.02294	1
194	3.73781e-06	1
195	9.26471e-05	1
196	4.94362e-05	1
197	0.00492011	1
198	0.0108538	1
199	8.10023e-06	1
200	0.000770579	1
201	0.0343179	1
202	0.00180876	1
203	0.00596707	1
204	0.00159341	1
205	0.0149101	1
206	7.80878e-05	1
207	0.00318686	1
208	0.0462188	1
209	0.011725	1
210	2.36629e-05	1
211	0.020115	1
212	0.00245377	1
213	0.00372754	1
214	5.95235e-06	1
215	0.015584	1
216	0.0203578	1
217	0.0669132	1
218	0.0381691	1
219	0.0746505	1
220	0.0244124	1
221	0.0507062	1
222	0.00179564	1
223	0.00035765	1
224	7.8404e-05	1
225	0.0684045	1
226	0.0146844	1
227	0.00921279	1
228	0.0387348	1
229	0.00107556	1
230	0.00444738	1
231	0.0349116	1
232	0.0155506	1
233	0.00175365	1
234	0.0146844	1
235	0.00921279	1
236	0.0387348	1
237	0.00107556	1
238	0.00444738	1
239	0.0349116	1
240	0.0155506	1
241	0.00175365	1
242	0.0116767	1
243	0.00173569	1
244	0.02435	1
245	0.0230786	1
246	0.0318598	1
247	0.00045557	1
248	0.000809806	1
249	0.0699748	1
250	0.000761224	1
251	0.000151472	1
252	0.00158969	1
253	0.0135534	1
254	0.00147292	1
255	0.00145218	1
256	0.0134727	1
257	0.0178035	1
258	0.00033234	1
259	0.00424454	1
260	0.000969788	1
261	3.13622e-05	1
262	0.00314502	1
263	0.0164998	1
264	0.0196068	1
265	1.08591e-08	1
266	0.00186714	1
267	0.0030603	1
268	0.000201346	1
269	0.0165034	1
270	0.0196087	1
271	2.95807e-06	1
272	0.00241939	1
273	0.00305952	1
274	0.000201047	1
275	0.00934924	1
276	0.00251502	1
277	0.000620728	1
278	6.64308e-05	1
279	0.0162662	1
280	0.0128197	1
281	0.00488671	1
282	7.26068e-05	1
283	0.0642413	1
284	0.00163212	1
285	9.22636e-05	1
286	0.00455977	1
287	0.00223846	1
288	0.00608281	1
289	0.00477624	1
290	0.00543418	1
291	0.00468456	1
292	0.000111909	1
293	3.84484e-05	1
294	1.44752e-05	1
295	0.0643064	1
296	0.08207	0.7455
297	0.0237231	1
298	0.000545694	1
299	0.0350481	1
300	0.00742567	1
301	0.016062	1
302	0.00200869	1
303	0.179795	1
304	0.0054267	1
305	0.00541978	1
306	0.00573621	1
307	0.010797	1
308	0.00251428	1
309	0.00970551	1
310	0.0059765	1
311	4.57181e-05	1
312	0.0276692	1
313	0.000701525	1
314	0.0294848	1
315	0.00594348	1
316	6.40858e-05	1
317	0.0303511	1
318	0.00358772	1
319	0.00311786	1
320	0.00251428	1
321	0.00970551	1
322	0.0059765	1
323	4.57181e-05	1
324	0.0276692	1
325	0.000701525	1
326	0.0294848	1
327	0.00594348	1
328	6.40858e-05	1
329	0.0303511	1
330	0.00358772	1
331	0.00311786	1
332	0.025861	1
333	0.0286608	1
334	0.0182606	1
335	0.00726467	1
336	0.0247717	1
337	0.04793	1
338	0.0237255	1
339	0.0261964	1
340	0.000573488	1
341	0.00850702	1
342	7.7484e-05	1
343	0.000904932	1
344	0.00304721	1
345	0.00949145	1
346	0.0203204	1
347	0.0636119	1
348	0.000305619	1
349	0.000431066	1
350	0.00492807	1
351	0.00250954	1
352	0.0871199	1
353	0.0247587	1
354	0.000140121	1
355	0.0111574	1
356	0.000113566	1
357	0.000764152	1
358	0.000619661	1
359	8.89389e-05	1
360	0.00250874	1
361	0.0106632	1
362	0.00284531	1
363	0.019779	1
364	0.000356279	1
365	0.00095726	1
366	0.00392654	1
367	0.0041068	1
368	0.00428537	1
369	0.0117777	1
370	0.0433616	1
371	0.000543888	1
372	0.0411183	1
373	0.0036194	1
374	0.00194622	1
375	0.0278311	1
376	0.00825208	1
377	0.00494567	1
378	0.000852957	1
379	0.00770232	1
380	0.0282058	1
381	2.68332e-07	1
382	0.0207389	1
383	0.000357985	1
384	0.00530643	1
385	0.0157577	1
386	0.0107621	1
387	0.000461626	1
388	7.6924e-06	1
389	0.0484272	1
390	0.00413411	1
391	0.00783746	1
392	0.0105988	1
393	0.0002847	1
394	0.00318227	1
395	0.00533148	1
396	0.0380614	1
397	0.00804471	1
398	0.0051893	1
399	0.0272238	1
400	0.00394252	1
401	0.006608	1
402	0.0053189	1
403	2.54969e-05	1
404	0.00265847	1
405	0.0107472	1
406	0.000945636	1
407	2.40258e-05	1
408	0.00597981	1
409	0.00145925	1
410	0.000155218	1
411	0.00367582	1
412	0.0180058	1
413	0.00196623	1
414	0.0461476	1
415	0.000237534	1
416	0.00305608	1
417	0.028096	1
418	0.00277013	1
419	0.0417633	1
420	0.000226798	1
421	0.00339923	1
422	0.0066761	1
423	0.0215051	1
424	0.00831921	1
425	0.0122717	1
426	0.00508058	1
427	0.0145504	1
428	0.000113016	1
429	0.0104268	1
430	0.0746824	1
431	0.0131972	1
432	3.87892e-05	1
433	0.000935171	1
434	0.00137121	1
435	0.00762589	1
436	0.00926332	1
437	0.0140127	1
438	0.00176387	1
439	0.0146108	1
440	0.00839439	1
441	0.00925499	1
442	0.0139897	1
443	0.00176609	1
444	0.00601064	1
445	0.0145913	1
446	0.00838649	1
447	0.00327077	1
448	0.00852549	1
449	0.0028442	1
450	0.0207341	1
451	0.000250598	1
452	0.00262181	1
453	0.0191752	1
454	0.0032469	1
455	0.000182829	1
456	0.0372804	1
457	0.00224813	1
458	0.00820796	1
459	0.0420299	1
460	0.0125026	1
461	0.0225773	1
462	0.014102	1
463	0.00127746	1
464	0.0084457	1
465	0.014102	1
466	0.00127746	1
467	0.0084457	1
468	0.000318315	1
469	0.00137654	1
470	0.025019	1
471	1.24713e-05	1
472	0.0140187	1
473	0.00031831	1
474	0.00137659	1
475	0.0250196	1
476	1.24631e-05	1
477	0.0140188	1
478	0.000318383	1
479	0.0013762	1
480	0.0250218	1
481	1.24877e-05	1
482	0.0140201	1
483	0.000318315	1
484	0.00137654	1
485	0.025019	1
486	1.24713e-05	1
487	0.0140187	1
488	8.00916e-05	1
489	0.00217795	1
490	1.91707e-05	1
491	0.000799434	1
492	0.000201186	1
493	0.00417651	1
494	0.0149267	1
495	0.00569894	1
496	0.01457	1
497	0.135751	1
498	0.00292174	1
499	0.00225187	1
500	0.00319489	1
